# Supplementary material for: Linker histones consolidate heterogenous nucleosome fiber contacts by linking together multiple nucleosomes
Source: Nat Commun. 2026 Mar 5;17:3807. doi: 10.1038/s41467-026-69842-x (PMC13111611; doi:10.1038/s41467-026-69842-x)
Supplement: Supplementary file 3 — Supplementary Data 1 [file 41467_2026_69842_MOESM3_ESM.xlsx]

## Sheet: H1x-169a_1
H1x-169a structure (PDB code 8YTI): H1x (Linking [L1] mode binding; LH1 [chain U]) H-bonding interactions with DNA
Linker Histone		Distance	N	DNA
Residue	Atom	(Å)	Identity	Location	Nucleotide	Atom
K34	NZ	3.1	1	SHL 2	21G	OP2
K34	NZ	3.5	1	SHL 2	21G	OP1
R36	NH1	2.7	1	SHL 5.5	-57C	OP2
N43	ND2	3.4	1	SHL 5.5	-58G	O6
G46	N	3.2	1	SHL 6	-60G	OP2
K47	NZ	2.5	1	SHL 6	-62C	OP1
Y48	N	2.8	1	SHL 6	-61G	OP1
S49	N	3.6	1	SHL 6	-61G	OP1
S49	OG	2.8	1	SHL 6	-60G	OP1
S49	OG	3.1	1	SHL 6	-60G	OP2
S49	OG	2.8	1	SHL 6	-61G	O3'
R57	NH1	2.6	3	linker	84G	OP2
R57	NH1	3.2	3	linker	84G	O5'
T72	OG1	3.4	2	SHL 0.5	5T	OP1
T72	OG1	3.4	2	SHL 0.5	5T	OP2
K75	NZ	3.3	2	SHL 0.5	5T	OP2
Y91	OH	3.3	1	SHL 6	63G	N3
Y91	OH	3.6	1	SHL 6	63G	O3'
Y91	OH	2.6	1	SHL 6	64G	O4'
N99	ND2	2.5	1	SHL 6	-59T	OP1
T108	N	3.1	4	SHL 3	-30G	OP1
G109	N	2.4	4	SHL 3	-30G	OP1
G109	N	3.3	4	SHL 3	-30G	OP2
N117	ND2	2.2	3	linker	85C	OP1
R118	NH2	3.6	3	linker	86A	OP1

## Sheet: H1x-169a_2
H1x-169a structure (PDB code 8YTI): H1x (Linking [L1] mode binding; LH2 [chain V]) H-bonding interactions with DNA
Linker Histone		Distance	N	DNA
Residue	Atom	(Å)	Identity	Location	Nucleotide	Atom
R36	NH1	3.5	1	SHL 5.5	-56C	OP2
R36	NH2	3	1	SHL 5.5	-56C	OP2
K40	NZ	2.3	1	SHL 5.5	-58G	OP2
K41	NZ	3.5	1	SHL 5.5	57G	N7
N43	ND2	2.8	1	SHL 5.5	-58G	O6
G46	N	3.2	1	SHL 6	-60G	OP2
K47	NZ	2.6	1	SHL 6	-62C	OP1
Y48	N	2.9	1	SHL 6	-61G	OP1
S49	N	3.6	1	SHL 6	-61G	OP1
S49	OG	2.9	1	SHL 6	-60G	OP1
R57	NH1	3.5	3	linker	85C	O5'
R57	NH1	3.6	3	linker	85C	O5'
R57	NH2	3.1	3	linker	85C	OP1
T72	OG1	3.2	2	SHL 0.5	5T	OP1
K75	NZ	2.7	2	SHL 0.5	5T	OP2
Q83	NE2	3.3	1	SHL 6.5	66T	OP1
Y91	OH	3	1	SHL 6	63G	N3
Y91	OH	2.9	1	SHL 6	64G	O4'
N99	ND2	2.4	1	SHL 6	-59T	OP1
N99	ND2	3.5	1	SHL 6	-59T	O3'
G109	N	3.5	4	SHL 3	-31A	O3'
R127	NH1	3.3	1	SHL 5.5	-58G	OP1

## Sheet: H1x-338b
H1x-338b structure (PDB code 6L9Z): H1x (Linking [L1] mode binding; LH [chain S]) H-bonding interactions with DNA
Linker Histone		Distance	N	DNA
Residue	Atom	(Å)	Identity	Location	Nucleotide	Atom
K41	NZ	3	1	SHL 5.5	139T	OP2
N43	ND2	2.5	1	SHL 5.5	195T	OP2
G46	N	2.6	1	SHL 6	194G	OP2
K47	NZ	2.5	1	SHL 6	192C	OP1
Y48	N	2.6	1	SHL 6	193G	OP1
S49	N	2.9	1	SHL 6	193G	OP1
S49	OG	3.6	1	SHL 6	193G	O3'
S49	OG	2.6	1	SHL 6	194G	OP1
R57	NH2	3.5	2	linker	1A	OP3
K75	NZ	2.6	2	SHL 0.5	259T	OP2
K76	NZ	3.3	2	SHL 0.5	258C	OP1
Q83	NE2	2.5	1	SHL 6	150A	O3'
N84	ND2	3.4	1	SHL 6	150A	O3'
K90	NZ	3.2	1	SHL 6	149G	OP1
Y91	OH	3.1	1	SHL 6	148G	N3
Y91	OH	2.4	1	SHL 6	149G	O4'
N99	ND2	3.2	1	SHL 6	195T	OP1

## Sheet: H1.0-169a_1
H1.0-169a structure (PDB code 6LAB): H1.0 (Linking [L1] mode binding; LH1 [chain U]) H-bonding interactions with DNA
Linker Histone		Distance	N	DNA
Residue	Atom	(Å)	Identity	Location	Nucleotide	Atom
S22	OG	3.1	1	SHL 5.5	57G	O6
S22	OG	3.6	1	SHL 5.5	-58G	O6
K27	NZ	2.6	1	SHL 6	-62C	OP1
Y28	N	2.5	1	SHL 6	-61G	OP1
S29	OG	2.7	1	SHL 6	-60G	OP1
K52	NZ	2.7	2	SHL 0.5	6A	OP1
Y53	OH	3	2	SHL 0.5	4G	OP1
H57	NE2	2.9	2	SHL 1	-8C	OP1
G61	N	3.3	2	SHL 1	-9A	OP1
N63	ND2	3.1	1	SHL 6.5	65A	OP1
Q67	NE2	2.9	1	SHL 6	-62C	O4'
K73	NZ	3	4	SHL 3	-29C	OP1
Q83	NE2	2.4	4	SHL 3	-30G	OP1
Q83	NE2	3.2	4	SHL 3	-31A	O3'
K85	NZ	2.9	4	SHL 3	-31A	OP1

## Sheet: H1.0-169a_2
H1.0-169a structure (PDB code 6LAB): H1.0 (Linking [L1] mode binding; LH2 [chain V]) H-bonding interactions with DNA
Linker Histone		Distance	N	DNA
Residue	Atom	(Å)	Identity	Location	Nucleotide	Atom
Y28	N	2.6	1	SHL 6	-61G	OP1
S29	OG	2.4	1	SHL 6	-60G	OP1
S29	OG	3	1	SHL 6	-60G	OP2
S29	OG	3.2	1	SHL 6	-61G	O3'
Q37	NE2	2.9	3	linker	86A	OP1
K40	NZ	3.1	3	linker	86A	N7
K40	NZ	3.6	2	linker	-82G	N7
K52	NZ	2.7	2	SHL 0.5	5T	OP1
N63	ND2	3.6	1	SHL 6.5	65A	O3'
Q67	NE2	2.5	1	SHL 6	-62C	O4'
K85	NZ	3	4	SHL 3.5	34C	O4'
G88	N	2.9	4	SHL 3	-30G	OP1

## Sheet: H1.0-169a_3
H1.0-169a structure (PDB code 7XX6): H1.0 (Linking [L1b] mode binding; LH1 [chain o]) H-bonding interactions with DNA
Linker Histone		Distance	N	DNA
Residue	Atom	(Å)	Identity	Location	Nucleotide	Atom
H25	NE2	3.5	1	SHL 4	-40G	OP2
K27	NZ	2.9	1	SHL 3.5	-38C	OP2
Y28	N	2.5	1	SHL 4	-39T	OP1
K40	NZ	2.9	3	SHL 4	43A	OP1
R47	NH1	2.7	2	SHL 2	22T	OP1
R47	NH1	3.4	2	SHL 2	21G	O3'
Y58	OH	2.4	1	SHL 4	-40G	OP1
N63	ND2	3.4	1	SHL 4	-41G	O3'
Q67	NE2	3.4	1	SHL 4	-40G	O4'
K69	NZ	3.2	1	SHL 4	43A	OP1

## Sheet: H1.0-169a_4
H1.0-169a structure (PDB code 7XX6): H1.0 (Linking [L1b] mode binding; LH2 [chain p]) H-bonding interactions with DNA
Linker Histone		Distance	N	DNA
Residue	Atom	(Å)	Identity	Location	Nucleotide	Atom
H25	NE2	3.2	1	SHL 4	-40G	OP2
K27	NZ	2.7	1	SHL 3.5	-38C	OP2
Y28	N	2.7	1	SHL 4	-39T	OP1
N41	ND2	2.3	3	SHL 4.5	44T	OP2
R47	NH1	3	2	SHL 2	22T	OP1
R47	NH1	2.7	2	SHL 2	21G	O3'
Q48	NE2	2.5	2	SHL 2	20G	OP1
K52	NZ	3.6	2	SHL 5.5	-57C	OP1
Q67	OE1	2.8	1	SHL 4	-41G	N2
Q67	NE2	3.2	1	SHL 4	-40G	O4'
K69	NZ	2.9	2	SHL 2	22T	OP1

## Sheet: H1.0-169an
H1.0-169an structure (PDB code 7XVL): H1.0 (Linking [L2b] mode binding; LH [chain o]) H-bonding interactions with DNA
Linker Histone		Distance	N	DNA
Residue	Atom	(Å)	Identity	Location	Nucleotide	Atom
Y28	N	3.2	1	SHL 2	23A	OP1
K40	NZ	3.1	2	SHL 0.5	4C	OP1
K40	NZ	2.8	2	SHL 0.5	4C	OP2
R42	NE	3	2	SHL 0.5	3T	OP1
R42	NH2	2.6	2	SHL 0	2G	O3'
R42	NH2	3.6	2	SHL 0	2G	O4'
S49	N	2.6	3	linker	85C	OP2
S49	OG	2.5	3	linker	85C	OP2
N63	ND2	3.2	1	SHL 2	21C	O3'
Q67	NE2	3.1	1	SHL 2	22C	O4'
K69	NZ	2.9	3	linker	-80T	OP2
K73	NZ	3.3	3	linker	-80T	OP1
A89	N	3.2	3	linker	-80T	OP1
S90	OG	2.8	3	linker	82G	N2
R94	NH1	3.1	2	SHL 0.5	3T	OP1
R94	NH2	2.8	2	SHL 0.5	3T	OP1

## Sheet: H1.0-349c_1
H1.0-349c structure (PDB code 6LA8): H1.0 (Linking [L2] mode binding [3-N/fiber binding within N fibers]; LH [chain S]) H-bonding interactions with DNA
Linker Histone		Distance	N	DNA
Residue	Atom	(Å)	Identity	Location	Nucleotide	Atom
K27	N	2.8	1	SHL 6	149G	OP2
K27	NZ	2.9	1	SHL 6.5	150C	OP2
Y28	N	2.4	1	SHL 6	149G	OP1
Y28	OH	2.9	1	SHL 6	148G	OP1
N41	ND2	3	2	SHL 3.5	223G	OP2
S46	OG	3	3	SHL 2.5	110C	O3'
R47	NH1	3.6	3	SHL 2	238A	O3'
Q48	NE2	3.6	3	SHL 2.5	110C	O4'
Q48	NE2	3.6	3	SHL 2.5	111T	O5'
K52	NZ	2.1	3	SHL 2.5	112A	OP1
K52	NZ	3.6	3	SHL 2.5	112A	O5'
K59	NZ	2.9	1	SHL 1.5	71A	OP1
K69	NZ	3	3	SHL 2	239C	OP1
K73	NZ	2.9	3	SHL 2	240C	OP1
K82	NZ	2.4	2	SHL 4	303A	OP2
K85	NZ	3.3	3	SHL 2	109G	OP1
A89	N	3.3	3	SHL 2	240C	OP1
S90	OG	3.6	3	SHL 2	109G	N3
R94	NH1	2.7	2	SHL 4	302A	OP1

## Sheet: H1.0-349c_2
H1.0-349c structure (PDB code 6LA9): H1.0 (On-Dyad [D] mode binding [within N fibers]; LH2 [chain T]) H-bonding interactions with DNA
Linker Histone		Distance	N	DNA
Residue	Atom	(Å)	Identity	Location	Nucleotide	Atom
K27	NZ	2.6	1	linker 1	341C	OP2
K27	NZ	3.4	1	linker 1	340C	O3'
Y28	OH	2.8	1	linker 1	339A	OP1
Q37	NE2	3	2	linker	182T	OP2
S46	OG	3.5	1	SHL 0	262G	O3'
R47	NH1	3.3	1	SHL 0	86G	O3'
Q48	NE2	3.6	1	SHL 0	262G	O4'
Q48	NE2	3.6	1	SHL 0.5	263T	O4'
S49	OG	3.6	1	SHL 0.5	263T	OP1
K52	NZ	3.5	1	SHL 0.5	264C	OP1
Y53	OH	3.6	2	linker	181T	OP1
K69	NZ	2.5	1	SHL 0	87C	OP1
K69	NZ	3.2	1	SHL 0	87C	O5'
K73	NZ	2.2	1	SHL 0	88G	OP1
R74	NH2	2.9	1	linker 1	10T	OP1
R74	NH1	3.6	1	linker 1	10T	OP1
K85	NZ	3.3	1	SHL 0	261T	OP1
K85	NZ	3.2	1	SHL 0	261T	OP2
G86	N	3.4	1	SHL 0	261T	OP1
A89	N	3.4	1	SHL 0	88G	OP1
S90	OG	2.8	1	SHL 0	86G	N2
S92	N	3.5	1	SHL 0	262G	OP1
S92	OG	3	1	SHL 0	262G	OP1
R94	NH2	3.5	1	linker 2	167A	OP2
K97	NZ	3.4	1	linker 2	167A	O3'
K97	NZ	2.9	1	linker 2	168T	OP2

[truncated: 3 more sheets: H1.3-169a, H5-169a_1, H5-169a_2]
