# Supplementary material for: Linker histones consolidate heterogenous nucleosome fiber contacts by linking together multiple nucleosomes
Source: Nat Commun. 2026 Mar 5;17:3807. doi: 10.1038/s41467-026-69842-x (PMC13111611; doi:10.1038/s41467-026-69842-x)
Supplement: Supplementary file 6 — Source Data [file 41467_2026_69842_MOESM6_ESM.xlsx]

## Sheet: Fig. 8a (H1.0_1)
H1.0-array condensate binding gel quantitation, raw data
rH1.0	H1.0 OD	H1.0 (µg)	Moles H1.0	Nucleosome OD	Nucleosome (µg)	Moles Nucleosome	Moles H1.0 per Moles Nucleosome
0.5	291.385	0.007386	3.54033e-13	10374.7	0.262983	2.4373e-12	0.145256
0.5	726.455	0.034709	1.66365e-12	17479.4	0.835137	7.73998e-12	0.214943
0.5	562.577	0.020946	1.00396e-12	12439.3	0.463135	4.2923e-12	0.233897
0.5	414.506	0.034859	1.67084e-12	14750.3	1.24046	1.14965e-11	0.145335
0.75	1264.99	0.060439	2.89695e-12	17721.3	0.846693	7.84709e-12	0.369175
0.75	644.799	0.054226	2.59914e-12	12924.9	1.08695	1.00738e-11	0.25801
0.75	1319.58	0.04913	2.35488e-12	15272	0.568601	5.26975e-12	0.446867
0.75	1511	0.051708	2.47844e-12	17637.1	0.603555	5.5937e-12	0.443076
0.75	1506.04	0.052591	2.52077e-12	18020.9	0.629286	5.83218e-12	0.432217
1	1662.53	0.079433	3.80735e-12	17000.3	0.812247	7.52785e-12	0.505768
1	920.213	0.034261	1.64218e-12	11017.4	0.410194	3.80164e-12	0.431967
1	1112.21	0.06336	3.03693e-12	11972.3	0.682029	6.321e-12	0.480452
1	2334.46	0.079887	3.82912e-12	18234.4	0.623996	5.78315e-12	0.662117
1	430.849	0.036233	1.73672e-12	10051.2	0.845281	7.834e-12	0.22169
1.5	2554.94	0.122071	5.85106e-12	17242.6	0.823821	7.63512e-12	0.766336
1.5	3197.41	0.109418	5.2446e-12	16883.2	0.577756	5.3546e-12	0.979456
1.5	2538.53	0.144612	6.93153e-12	13440.7	0.765679	7.09626e-12	0.976786
1.5	2272.99	0.084627	4.05631e-12	12277.6	0.457114	4.2365e-12	0.957467
1.5	1376.34	0.115746	5.54791e-12	11476	0.965102	8.94449e-12	0.620259
2	3038.11	0.145156	6.95757e-12	16904.8	0.80768	7.48552e-12	0.929471
2	3638.54	0.124514	5.96815e-12	16042	0.54897	5.08781e-12	1.17303
2	1749.63	0.147139	7.05262e-12	10029.8	0.843477	7.81728e-12	0.902183
2	2721.99	0.155064	7.43248e-12	11470.3	0.65343	6.05594e-12	1.2273
2.5	4450.36	0.155406	7.44888e-12	16730.7	0.584232	5.41462e-12	1.3757
2.5	3762.94	0.214364	1.02748e-11	13761.9	0.783972	7.2658e-12	1.41414
2.5	3562.65	0.132643	6.35779e-12	10156.9	0.378157	3.50473e-12	1.81406
2.5	6457.88	0.220994	1.05926e-11	18030.7	0.617026	5.71855e-12	1.85232
2.5	2278.94	0.106632	5.11106e-12	8763.7	0.410055	3.80036e-12	1.34489
3	4601.61	0.160687	7.70203e-12	15627.1	0.545695	5.05746e-12	1.52291
3	3540.82	0.165676	7.94112e-12	11314	0.529383	4.90628e-12	1.61856
3	4486.35	0.255575	1.22501e-11	13794.3	0.785819	7.28291e-12	1.68204
3	4585.53	0.170726	8.18319e-12	10884.6	0.405251	3.75583e-12	2.17879
3	7483.69	0.256098	1.22752e-11	18906	0.646977	5.99614e-12	2.04719
3.5	4941.36	0.172552	8.27071e-12	15785.5	0.551226	5.10872e-12	1.61894
3.5	4692.35	0.26731	1.28126e-11	12439.7	0.708655	6.56776e-12	1.95084
3.5	5457.67	0.203197	9.73959e-12	10846.2	0.403821	3.74258e-12	2.60237
3.5	8135.79	0.278413	1.33448e-11	20533.5	0.702673	6.51232e-12	2.04917
3.5	3861.41	0.180676	8.66011e-12	10798.1	0.505247	4.68259e-12	1.84943
4	5605.95	0.195759	9.38307e-12	16523.1	0.576983	5.34743e-12	1.75469
4	5815.26	0.331278	1.58787e-11	15004.7	0.854776	7.922e-12	2.00439
4	5036.53	0.23566	1.12956e-11	12594.1	0.589282	5.46142e-12	2.06825
4	9294.45	0.318063	1.52453e-11	20846.1	0.713371	6.61147e-12	2.30589
4.5	5923.66	0.206853	9.91484e-12	15522.1	0.54203	5.02349e-12	1.97369
4.5	6158.08	0.350808	1.68148e-11	12745.6	0.726077	6.72923e-12	2.49878
4.5	8248.38	0.282266	1.35295e-11	22482	0.769351	7.13029e-12	1.89747
4.5	4735.65	0.221582	1.06208e-11	9544.07	0.446569	4.13877e-12	2.56618
5	6014.78	0.210035	1.00674e-11	15711.5	0.548645	5.0848e-12	1.97989
5	7696.15	0.438427	2.10146e-11	16516	0.940867	8.71988e-12	2.40996
5	9214.38	0.315323	1.5114e-11	25055.1	0.857404	7.94636e-12	1.902
5	5331.31	0.279477	1.33958e-11	12695.2	0.665508	6.16788e-12	2.17187
5.5	5659.77	0.296696	1.42211e-11	11204.4	0.587354	5.44355e-12	2.61248
5.5	5729.43	0.300347	1.43962e-11	10728.6	0.562413	5.2124e-12	2.76191
5.5	9994.5	0.349006	1.67285e-11	24509.5	0.855867	7.93211e-12	2.10896
6	5729.35	0.300344	1.4396e-11	10091.9	0.529035	4.90306e-12	2.93613
6	4833.11	0.227344	1.0897e-11	8854.44	0.416503	3.86012e-12	2.82297
6	6549.01	0.373078	1.78823e-11	12926.6	0.736388	6.82479e-12	2.62019
rH1.0 denotes input ratios (H1.0:nucleosome).

## Sheet: Fig. 8a (H1.0_2)
H1.0-array condensate binding gel quantitation, final processed data
rH1.0	Moles H1.0	Moles Nucleosome	Moles H1.0 per Moles Nucleosome	n
0.5	1.2±0.6E-12	7±3E-12	0.18±0.05	4
0.75	2.6±0.2E-12	7±2E-12	0.38±0.08	5
1	3.0±1.0E-12	6±1E-12	0.5±0.1	5
1.5	6.0±1.0E-12	7±1E-12	0.9±0.2	5
2	6.8±0.6E-12	7±1E-12	1.1±0.2	4
2.5	8.0±2.0E-12	5±2E-12	1.6±0.3	5
3	10.0±2.0E-12	5±1E-12	1.8±0.3	5
3.5	1.0±0.1E-11	5±1E-12	2.0±0.4	5
4	1.3±0.3E-11	6±1E-12	2.0±0.2	4
4.5	1.3±0.3E-11	6±1E-12	2.2±0.3	4
5	1.5±0.4E-11	7±2E-12	2.1±0.2	4
5.5	1.5±0.1E-11	6±1E-12	2.5±0.3	3
6	1.5±0.3E-11	5±1E-12	2.8±0.2	3
rH1.0 denotes input ratios (H1.0:nucleosome).
Amounts of H1.0 were calculated using a standard curve for each gel (see Supplementary Fig. 12).

## Sheet: Fig. 8a (H1x_1) 
H1x-array condensate binding gel quantitation, raw data
rH1x	H1x OD	H1x (µg)	Moles H1x	Nucleosome OD	Nucleosome (µg)	Moles Nucleosome	Moles H1x per Moles Nucleosome
0.5	343.849	0.008716	3.87603e-13	13810.7	0.350082	3.24453e-12	0.119463
0.5	1133.75	0.040521	1.94226e-12	19177	0.685406	6.35229e-12	0.305758
0.5	760.577	0.029929	1.33092e-12	16873.6	0.663976	6.15368e-12	0.216281
0.5	272.092	0.013452	6.44774e-13	10487.8	0.518506	4.80548e-12	0.134175
0.75	1512.46	0.054057	2.59104e-12	17402.7	0.621991	5.76457e-12	0.449477
0.75	1022.16	0.040222	1.78867e-12	14411.3	0.567082	5.25568e-12	0.340331
0.75	941.92	0.051882	2.30719e-12	8358	0.460369	4.26666e-12	0.540749
1	2593.36	0.092689	4.44276e-12	19775.3	0.70679	6.55047e-12	0.678235
1	1847.06	0.072682	3.23215e-12	16389.6	0.644928	5.97715e-12	0.540752
1	733.799	0.036271	1.61297e-12	5604.61	0.277031	2.5675e-12	0.628225
1.5	4194.31	0.149909	7.1854e-12	20042.6	0.716343	6.63901e-12	1.0823
1.5	1869.11	0.092407	4.42922e-12	11674.1	0.577153	5.34901e-12	0.828045
1.5	2702.72	0.106352	4.72946e-12	16400.6	0.645361	5.98116e-12	0.790726
2	6179.91	0.220877	1.0587e-11	19382	0.692733	6.4202e-12	1.64902
2	3569.55	0.176474	8.45873e-12	15061.1	0.744602	6.90092e-12	1.22574
2	3684.38	0.14498	6.44724e-12	16553	0.651359	6.03674e-12	1.068
2.5	4992.31	0.17843	8.55248e-12	15498.3	0.553927	5.13375e-12	1.66593
2.5	3637.72	0.179845	8.62027e-12	11446.8	0.565919	5.2449e-12	1.64355
2.5	4394.03	0.172905	7.68907e-12	15553.2	0.612018	5.67214e-12	1.35559
3	3527.7	0.174405	8.35956e-12	11095.1	0.548529	5.08373e-12	1.64438
3	5295.31	0.261794	1.25482e-11	12354.7	0.610802	5.66087e-12	2.21666
3	3726.96	0.146656	6.52177e-12	11020.9	0.43367	4.01922e-12	1.62264
3	2302.28	0.144335	5.9549e-12	7152.3	0.448392	4.15566e-12	1.43296
3.5	2470.77	0.154897	6.39069e-12	9073.46	0.568833	5.2719e-12	1.21222
3.5	5706.96	0.282146	1.35237e-11	12932.3	0.639358	5.92552e-12	2.28229
3.5	5076.43	0.181437	8.69659e-12	12363.1	0.441872	4.09524e-12	2.12358
3.5	3046.11	0.190967	7.87882e-12	8886.59	0.557118	5.16333e-12	1.52592
4	4421.89	0.309245	1.48226e-11	7608.97	0.532133	4.93177e-12	3.00554
4	6395.54	0.400949	1.65422e-11	9014.88	0.565161	5.23787e-12	3.15819
4	8871.3	0.620414	2.97375e-11	12780	0.893772	8.28341e-12	3.59001
4.5	5710.84	0.358024	1.47712e-11	10109.9	0.633809	5.87409e-12	2.51463
4.5	7814.71	0.546522	2.61957e-11	10688.3	0.747485	6.92764e-12	3.78134
4.5	5105.55	0.320077	1.32056e-11	7960.59	0.499065	4.6253e-12	2.85508
5	4672.65	0.292938	1.20859e-11	7604.3	0.476728	4.41828e-12	2.73542
5	9091.64	0.635823	3.04761e-11	10887.6	0.761423	7.05681e-12	4.31869
5	9097.05	0.636202	3.04943e-11	10442.8	0.730313	6.76849e-12	4.50533
5.5	7830.52	0.344259	1.53092e-11	10408.8	0.457611	4.24111e-12	3.60971
5.5	9523.52	0.666027	3.19238e-11	13015.8	0.910258	8.4362e-12	3.78415
5.5	10082.7	0.443274	1.97124e-11	14230.7	0.625635	5.79834e-12	3.39965
6	9129.81	0.638493	3.06041e-11	12161.7	0.850525	7.8826e-12	3.88249
6	8518.42	0.374502	1.66541e-11	10910.9	0.479682	4.44566e-12	3.74614
6	6809.67	0.320319	1.42446e-11	9787.73	0.460404	4.26699e-12	3.33832
rH1x denotes input ratios (H1x:nucleosome).

## Sheet: Fig. 8a (H1x_2) 
H1x-array condensate binding gel quantitation, final processed data
rH1x	Moles H1x	Moles Nucleosome	Moles H1x per Moles Nucleosome	n
0.5	1.1±0.7E-12	5.0±1.0E-12	0.19±0.09	4
0.75	2.2±0.4E-12	5.1±0.8E-12	0.4±0.1	3
1	3.0±1.0E-12	5.0±2.0E-12	0.62±0.07	3
1.5	5.0±2.0E-12	6.0±0.6E-12	0.9±0.1	3
2	8.0±2.0E-12	6.4±0.4E-12	1.3±0.3	3
2.5	8.3±0.5E-12	5.4±0.3E-12	1.6±0.2	3
3	8.0±3.0E-12	5.1±0.8E-12	1.7±0.3	4
3.5	9.0±3.0E-12	5.1±0.8E-12	1.8±0.5	4
4	2.0±0.8E-11	6.0±2.0E-12	3.3±0.3	3
4.5	2.0±0.7E-11	6.0±1.0E-12	3.1±0.7	3
5	2.0±1.0E-11	6.0±1.0E-12	4.0±1.0	3
5.5	2.2±0.9E-11	6.0±2.0E-12	3.6±0.2	3
6	2.1±0.9E-11	5.0±2.0E-12	3.7±0.3	3
rH1x denotes input ratios (H1x:nucleosome).
Amounts of H1x were calculated using a standard curve for each gel (see Supplementary Fig. 12).

## Sheet: Figs. 8b,c; Sup. Fig. 16
rH1 = 0
rH1.0 = 0.5
rH1.0 = 1
rH1.0 = 2
rH1.0 = 4
rH1x = 0.5
rH1x = 1
rH1x = 2
rH1x = 4

## Sheet: Sup. Fig. 7
C8		D8		E8		F8		G8			A9		B9		C9		D9		E9		F9
0	0	0	0	0	0	0	0	0	0		0	0	0	0	0	0	0	0	0	0	0	0
0.19	0.00333985	0.19	0.00440756	0.19	0.00240205	0.19	0.00326798	0.19	-0.00099623		0.2	-0.00544005	0.2	0.00139236	0.2	0.00450368	0.2	0.0039261	0.2	-0.00017085	0.2	-0.00215146
0.39	-0.00045147	0.39	0.0038879	0.39	0.00347855	0.39	0.00683862	0.39	-0.00272449		0.39	0.00336792	0.39	0.00489727	0.39	0.00190688	0.39	-0.00027339	0.39	-0.00692772	0.39	-0.00479677
0.61	-0.00268661	0.61	0.00103697	0.61	0.00217507	0.61	0.0017745	0.61	0.00036859		0.61	0.00169354	0.61	0.00316948	0.61	0.00236593	0.61	0.00146302	0.61	0.00153872	0.61	-0.00409235
0.8	0.00105165	0.8	0.00339225	0.8	0.00630116	0.8	0.00965121	0.8	-0.00206731		0.81	-0.00598797	0.81	0.00280022	0.81	0.00039868	0.81	-0.00257849	0.81	-0.00319019	0.81	-0.00246617
1	-0.00172674	1	0.00889026	1	0.00312997	1	0.00578635	1	-0.00347739		1.01	-8.874e-05	1.01	0.00065144	1.01	0.0068654	1.01	0.00247657	1.01	-0.0065224	1.01	0.0001379
1.19	0.00143258	1.19	0.00559261	1.19	0.00285678	1.19	0.00810093	1.19	-0.00305819		1.19	-0.00266204	1.19	0.00509715	1.19	0.00721254	1.19	-0.00313034	1.19	-0.00512102	1.19	-0.00503678
1.39	0.00274459	1.39	0.00622723	1.39	0.00450342	1.39	0.010281	1.39	-0.00183912		1.4	-0.00347217	1.4	0.00110638	1.4	0.0052851	1.4	-0.00076289	1.4	-0.00240385	1.4	0.0002839
1.59	0.00314385	1.59	0.00189117	1.59	0.00332987	1.59	0.00634328	1.59	-0.00313282		1.59	-0.00426672	1.59	-2.519e-05	1.59	0.00376619	1.59	0.00360087	1.59	-0.0007936	1.59	-0.00486645
1.79	0.00155419	1.79	0.00518336	1.79	0.0086816	1.79	0.00921602	1.79	-0.00114155		1.81	-0.00039602	1.81	0.00198681	1.81	0.00588041	1.81	-0.00128982	1.81	0.0015304	1.81	-0.0026854
2	0.00400036	2	0.00577748	2	0.00590699	2	0.00846939	2	-0.00619408		2.01	4.46e-05	2.01	-0.00021341	2.01	0.00242911	2.01	-0.00165835	2.01	-0.00126893	2.01	-0.00024678
2.2	0.00296376	2.2	0.00352413	2.2	0.00824648	2.2	0.0108332	2.2	-0.0017632		2.2	-0.00019687	2.2	-0.00073018	2.2	0.00396726	2.2	-0.00200109	2.2	-0.00247919	2.2	-0.00090107
2.4	0.00573609	2.4	0.0064295	2.4	0.00807409	2.4	0.00662691	2.4	-0.00543256		2.39	0.00317638	2.39	0.00268989	2.39	0.0004828	2.39	0.00302354	2.39	-0.00375846	2.39	-0.00109606
2.59	0.0035226	2.59	0.00554973	2.59	0.0063025	2.59	0.0146725	2.59	0.00491311		2.61	-0.0028241	2.61	0.00232754	2.61	0.00475265	2.61	0.00331749	2.61	-0.00372057	2.61	-0.00264907
2.81	0.0016119	2.81	0.00436276	2.81	0.00796556	2.81	0.0102299	2.81	0.00402982		2.81	-0.00184338	2.81	0.00421076	2.81	0.00449285	2.81	0.00052522	2.81	-0.00327021	2.81	0.00040111
3.01	0.00311152	3.01	0.00696833	3.01	0.00854843	3.01	0.0107258	3.01	-0.00324136		3	-0.00195967	3	0.00272569	3	-0.00155881	3	0.00348026	3	0.00199446	3	-0.00295505
3.2	0.00749849	3.2	0.00357085	3.2	0.0040379	3.2	0.00711697	3.2	0.00240144		3.21	-0.00703846	3.21	0.00245457	3.21	0.00226133	3.21	0.00677849	3.21	-0.00087612	3.21	-0.00359837
3.4	0.00726831	3.4	0.00635575	3.4	0.00626191	3.4	0.00790508	3.4	0.00010412		3.4	0.00230027	3.4	-0.00427498	3.4	0.00487759	3.4	0.00541351	3.4	0.0002162	3.4	-0.00349335
3.6	0.00380425	3.6	0.00490051	3.6	0.00553188	3.6	0.0128402	3.6	-0.00208166		3.59	-0.00218062	3.59	0.00387158	3.59	-0.00023179	3.59	-0.00104871	3.59	0.0002248	3.59	-0.0039111
3.81	0.00597739	3.81	0.0038188	3.81	0.00771917	3.81	0.00698702	3.81	-0.0005096		3.81	-0.00257093	3.81	0.00706988	3.81	0.00203753	3.81	-0.00082763	3.81	-0.00027076	3.81	-0.00298941
4.01	0.00390213	4.01	0.00372886	4.01	0.00585643	4.01	0.00534333	4.01	-0.00061824		4.01	0.00185967	4.01	0.0028267	4.01	0.00243	4.01	0.00260235	4.01	-0.00066557	4.01	-0.00058603
4.21	0.00396333	4.21	0.0099018	4.21	0.00711902	4.21	0.0107595	4.21	-0.00270815		4.2	0.00142842	4.2	0.00324997	4.2	0.00111273	4.2	0.003619	4.2	0.00424925	4.2	-0.00547111
4.4	0.00259658	4.4	0.00366103	4.4	0.0074837	4.4	0.0110572	4.4	0.00060685		4.42	0.00036466	4.42	0.00284212	4.42	0.00542142	4.42	0.00382156	4.42	0.00251904	4.42	-0.00674981
4.6	0.00453049	4.6	0.00453059	4.6	0.0110186	4.6	0.0108235	4.6	-3.702e-05		4.6	-0.00021227	4.6	-0.00086506	4.6	0.00312494	4.6	0.00590058	4.6	-0.00080828	4.6	-0.00648242
4.81	0.00292859	4.81	0.0106107	4.81	0.00851005	4.81	0.0061712	4.81	0.00083912		4.79	-0.00283817	4.79	0.00110666	4.79	-7.057e-05	4.79	0.00233844	4.79	-0.00034588	4.79	-0.0097395
5.01	0.00424245	5.01	0.00578626	5.01	0.00968875	5.01	0.0144538	5.01	0.00092834		5.01	-0.0011139	5.01	0.00443093	5.01	0.00321153	5.01	0.00700847	5.01	0.00087986	5.01	-0.00665362
5.21	0.0042009	5.21	0.00594193	5.21	0.00898317	5.21	0.00957323	5.21	0.00306892		5.21	-0.00318407	5.21	-0.00149535	5.21	0.0048996	5.21	0.00167855	5.21	0.0060432	5.21	-0.00670085
5.4	0.00291597	5.4	0.00662501	5.4	0.0106519	5.4	0.011059	5.4	0.00046104		5.4	0.00025212	5.4	0.0023037	5.4	0.00226899	5.4	0.00239043	5.4	0.00051682	5.4	-0.0019037
5.6	0.00903863	5.6	0.00842712	5.6	0.00496626	5.6	0.00785168	5.6	0.00334785		5.6	-0.00225794	5.6	0.00349805	5.6	0.00439793	5.6	-0.00088686	5.6	0.00214342	5.6	-0.00132459
5.8	0.00649615	5.8	0.00573731	5.8	0.0071311	5.8	0.00981209	5.8	0.00055497		5.8	-0.00314788	5.8	0.00485484	5.8	0.00556103	5.8	0.00294108	5.8	0.00309604	5.8	-0.00542103
6.01	0.00354941	6.01	0.00647226	6.01	0.00776962	6.01	0.00798657	6.01	-0.00084167		5.99	0.0021097	5.99	0.00362748	5.99	0.00490833	5.99	0.00702177	5.99	0.00167064	5.99	-0.00699317
6.21	0.00880114	6.21	0.00687571	6.21	0.0128065	6.21	0.0116449	6.21	0.00431536		6.21	-0.00030841	6.21	0.00060739	6.21	0.00431075	6.21	0.00391365	6.21	0.00172409	6.21	0.00037891
6.4	0.00755982	6.4	0.00447632	6.4	0.0103997	6.4	0.0078021	6.4	0.00222656		6.41	-0.00411277	6.41	0.00077367	6.41	0.00509445	6.41	-0.0006173	6.41	0.00095215	6.41	-0.00373552
6.6	0.00544163	6.6	0.00805317	6.6	0.01334	6.6	0.01583	6.6	0.00547303		6.6	-0.00017535	6.6	0.00354685	6.6	0.00177073	6.6	0.00494614	6.6	0.00220792	6.6	-0.0057125
6.8	0.00573708	6.8	0.00847262	6.8	0.00961383	6.8	0.0109617	6.8	-0.00039679		6.8	-0.00238418	6.8	-0.00047518	6.8	0.00681971	6.8	-0.00028329	6.8	0.00039369	6.8	-0.00405241
6.99	0.00656909	6.99	0.0039734	6.99	0.00509633	6.99	0.0117751	6.99	0.00472844		7	-0.00241021	7	-0.00032239	7	0.0070115	7	0.00498755	7	0.00079537	7	-0.00217994
7.19	0.00511693	7.19	0.00338795	7.19	0.0140928	7.19	0.0115535	7.19	0.00131475		7.19	0.00514161	7.19	0.0070159	7.19	0.00782485	7.19	0.00433048	7.19	0.00101314	7.19	-0.00508013
7.4	0.0046894	7.4	0.004768	7.4	0.0073204	7.4	0.01252	7.4	0.00286977		7.41	0.00142601	7.41	0.001827	7.41	0.00354784	7.41	0.00187283	7.41	0.00095265	7.41	-0.00394924
7.6	0.00068837	7.6	0.00766612	7.6	0.0110997	7.6	0.0120394	7.6	1.048e-05		7.61	0.00326959	7.61	0.00175244	7.61	0.00452872	7.61	0.00030021	7.61	-0.00153061	7.61	-0.00466291
7.8	0.00225376	7.8	0.00444872	7.8	0.00782308	7.8	0.010718	7.8	0.00028838		7.8	-0.00226586	7.8	0.00229902	7.8	0.00420159	7.8	0.00109924	7.8	0.00125901	7.8	-0.00081652
8	0.00297528	8	0.0093853	8	0.00838333	8	0.00867309	8	0.0003717		8	0.00236986	8	-0.0021458	8	0.00347045	8	0.00652485	8	0.00013946	8	0.0005914
8.19	0.00605214	8.19	0.0105144	8.19	0.0100952	8.19	0.0115787	8.19	0.00610531		8.21	-0.00066753	8.21	0.00303078	8.21	0.0049614	8.21	0.00118053	8.21	-0.00158846	8.21	-0.00283476
8.39	0.00978436	8.39	0.00799577	8.39	0.0123485	8.39	0.00593879	8.39	-0.00159144		8.41	0.00050082	8.41	0.00514664	8.41	0.00381472	8.41	0.00390857	8.41	-0.0007638	8.41	-0.00629136
8.61	0.00898164	8.61	0.00682368	8.61	0.00786444	8.61	0.0109585	8.61	0.00050051		8.6	-0.00233845	8.6	0.00121945	8.6	0.00317658	8.6	0.0051908	8.6	0.00063337	8.6	-0.00731455
8.8	0.00491168	8.8	0.00767998	8.8	0.00891538	8.8	0.00515311	8.8	0.00265783		8.81	0.00176679	8.81	0.00718776	8.81	0.00781573	8.81	0.0034752	8.81	0.00121256	8.81	-0.00486348
9	0.00714104	9	0.00439265	9	0.014496	9	0.0109405	9	0.00268742		9	0.00244441	9	0.00321077	9	0.00057028	9	0.00204766	9	0.00420335	9	-0.00229291
9.2	0.00969556	9.2	0.00794831	9.2	0.0117211	9.2	0.0112298	9.2	0.00601557		9.19	-9.793e-05	9.19	0.00182621	9.19	0.00527621	9.19	0.00649905	9.19	0.00561304	9.19	-0.00408008
9.41	0.00804588	9.41	0.0112276	9.41	0.00953889	9.41	0.00984595	9.41	0.00297132		9.41	0.0025385	9.41	0.00339178	9.41	0.00688583	9.41	0.00486442	9.41	0.00249248	9.41	0.00230501
9.61	0.00870215	9.61	0.0100651	9.61	0.0106758	9.61	0.00737008	9.61	0.00656754		9.61	0.00294079	9.61	0.00173345	9.61	0.00614742	9.61	0.00275063	9.61	-0.00247075	9.61	-0.00186513
9.8	0.00661204	9.8	0.00717727	9.8	0.00795813	9.8	0.0130983	9.8	0.00094735		9.8	0.00069504	9.8	0.00013364	9.8	0.00252446	9.8	9.051e-05	9.8	0.00192839	9.8	-0.0022637
10	0.00311463	10	0.00826004	10	0.0108845	10	0.010531	10	0.00491266		10.02	0.00179889	10.02	0.00213296	10.02	0.00380642	10.02	0.00037617	10.02	0.00281075	10.02	-0.00345424
10.2	0.00582196	10.2	0.00706262	10.2	0.013728	10.2	0.0127524	10.2	0.00401097		10.2	0.00521616	10.2	0.00162648	10.2	0.00578044	10.2	-6.872e-05	10.2	0.0065292	10.2	-0.00121865
10.41	0.0084073	10.41	0.00889637	10.41	0.0119184	10.41	0.0121411	10.41	0.00341405		10.39	0.00538772	10.39	0.00556714	10.39	0.00507252	10.39	0.00206348	10.39	0.00161275	10.39	-0.00466304
10.61	0.00524811	10.61	0.0060862	10.61	0.01619	10.61	0.0110244	10.61	0.00212078		10.61	0.00360594	10.61	0.00483317	10.61	0.0002193	10.61	0.00447993	10.61	0.00223767	10.61	-0.00212063
10.81	0.00467185	10.81	0.00843936	10.81	0.0101747	10.81	0.0129449	10.81	0.00532032		10.81	0.00136473	10.81	0.00417164	10.81	0.0033737	10.81	0.00552557	10.81	0.00540424	10.81	-0.00299061
11	0.00544485	11	0.004238	11	0.015648	11	0.0131935	11	-0.00098509		11	-0.00044799	11	0.0065823	11	0.00282051	11	0.00102927	11	-0.00090731	11	-0.00030755
11.2	0.0068685	11.2	0.007685	11.2	0.0129778	11.2	0.00933795	11.2	0.00801655		11.2	0.00068804	11.2	0.00262783	11.2	0.00696788	11.2	0.00547797	11.2	0.00385906	11.2	0.00053924
11.39	0.00651991	11.39	0.00709316	11.39	0.0147297	11.39	0.0108016	11.39	0.00279806		11.4	8.118e-05	11.4	0.00310993	11.4	0.00797727	11.4	0.00497977	11.4	0.0012061	11.4	0.00055629
11.61	0.00981099	11.61	0.00898103	11.61	0.01343	11.61	0.0179794	11.61	0.00049909		11.59	0.00134531	11.59	0.00157443	11.59	0.00602567	11.59	0.00742408	11.59	0.00550996	11.59	-0.00245226
11.81	0.00822599	11.81	0.00425945	11.81	0.0148511	11.81	0.0133012	11.81	-0.00099832		11.81	0.00287692	11.81	0.00133035	11.81	0.00643447	11.81	0.00115219	11.81	0.00446944	11.81	-9.353e-05
12	0.0064485	12	0.0099748	12	0.0103741	12	0.0119913	12	0.00790165		12.01	0.00240079	12.01	0.00392884	12.01	0.00772654	12.01	0.00223428	12.01	0.00267563	12.01	-0.00131063
12.22	0.0132645	12.22	0.00925627	12.22	0.0121685	12.22	0.0103229	12.22	0.00251019		12.2	0.00369736	12.2	0.00564185	12.2	0.0087764	12.2	0.00768345	12.2	0.00367645	12.2	-0.00212333
12.4	0.00355547	12.4	0.00723829	12.4	0.0124872	12.4	0.0129582	12.4	0.0009427		12.4	-0.00478612	12.4	0.00289801	12.4	0.00724223	12.4	0.00494647	12.4	0.00203388	12.4	-0.00445617
12.59	0.00582224	12.59	0.00383152	12.59	0.0148495	12.59	0.0113515	12.59	0.00063807		12.6	-0.00073329	12.6	0.00603316	12.6	0.00698663	12.6	0.00199747	12.6	0.00414388	12.6	-0.00410662
12.81	0.00693171	12.81	0.00619131	12.81	0.0123612	12.81	0.0128354	12.81	-0.00196446		12.79	0.00026219	12.79	0.00434239	12.79	0.00538545	12.79	0.00383327	12.79	0.00325232	12.79	0.0022905
13	0.00169585	13	0.0119683	13	0.0124543	13	0.0108473	13	0.00239085		13.01	0.0060711	13.01	0.00568172	13.01	0.00502608	13.01	0.001122	13.01	0.00630667	13.01	-0.00071202
13.21	0.00602867	13.21	0.00866775	13.21	0.0141513	13.21	0.00646437	13.21	0.00737118		13.2	0.00103078	13.2	0.0058182	13.2	0.00741211	13.2	0.00245328	13.2	0.00525111	13.2	-0.00225732
13.4	0.00885636	13.4	0.00588595	13.4	0.0100578	13.4	0.0118557	13.4	-0.00159804		13.4	0.00138365	13.4	0.00347322	13.4	0.00694663	13.4	0.00513646	13.4	0.00392879	13.4	-0.00034888
13.59	0.00693405	13.59	0.00958724	13.59	0.0161383	13.59	0.0113851	13.59	0.00769998		13.6	0.0049412	13.6	0.0100267	13.6	0.00283282	13.6	0.00294846	13.6	0.0013803	13.6	0.00286354
13.79	0.00417803	13.79	0.0100839	13.79	0.0151747	13.79	0.013383	13.79	0.00576568		13.81	0.00536361	13.81	0.00858585	13.81	0.00310283	13.81	0.00841848	13.81	0.00668366	13.81	-0.00551425
13.99	0.00706721	13.99	0.00843411	13.99	0.0103517	13.99	0.0113979	13.99	0.00375681		13.99	0.00649215	13.99	0.00196383	13.99	0.00535547	13.99	0.00422465	13.99	0.00493719	13.99	-0.0069635
14.2	0.00589947	14.2	0.00269891	14.2	0.011688	14.2	0.0109331	14.2	0.00856825		14.21	0.00254274	14.21	0.00235368	14.21	0.00334938	14.21	0.00775665	14.21	0.00656187	14.21	-0.00194451
14.4	0.00841179	14.4	0.0105722	14.4	0.0106543	14.4	0.0182796	14.4	0.00711832		14.41	0.00058895	14.41	0.00414568	14.41	0.00640114	14.41	0.00045603	14.41	0.00443571	14.41	-0.00331538
14.59	0.00718145	14.59	0.00756424	14.59	0.0173993	14.59	0.0171384	14.59	0.00587533		14.6	0.00610449	14.6	0.00222678	14.6	0.00803093	14.6	0.00213701	14.6	0.00817073	14.6	-0.00475497
14.79	0.00958423	14.79	0.0109765	14.79	0.0150293	14.79	0.019014	14.79	0.00672925		14.79	-0.00082778	14.79	0.0044489	14.79	0.00726772	14.79	0.00169836	14.79	0.003327	14.79	0.00223964
14.99	0.00482794	14.99	0.00647378	14.99	0.0132449	14.99	0.0113554	14.99	0.00674369		15.01	0.0033048	15.01	0.00200458	15.01	0.0104803	15.01	0.00465133	15.01	0.00302736	15.01	-0.00703555
15.2	0.00611474	15.2	0.00698971	15.2	0.0131066	15.2	0.0166855	15.2	0.00679512		15.21	0.00607287	15.21	0.00491026	15.21	0.00452291	15.21	0.00599795	15.21	0.00550368	15.21	-0.00210561
15.41	0.00814144	15.41	0.0119596	15.41	0.0170702	15.41	0.0139543	15.41	0.00591825		15.4	-0.00060485	15.4	0.00455982	15.4	0.00559468	15.4	0.00491607	15.4	0.0047838	15.4	1.2e-07
15.6	0.00757062	15.6	0.00394234	15.6	0.0148163	15.6	0.00974632	15.6	0.0020367		15.62	0.00063463	15.62	0.0093993	15.62	0.00622469	15.62	0.00253351	15.62	0.002242	15.62	0.0008952
15.8	0.00821335	15.8	0.00941108	15.8	0.0136456	15.8	0.0132426	15.8	0.00234713		15.8	0.00726662	15.8	0.0034203	15.8	0.0057571	15.8	0.00739497	15.8	0.00502918	15.8	-0.00373942
16.01	0.0078025	16.01	0.00261618	16.01	0.0127023	16.01	0.0119956	16.01	0.00473433		15.99	0.0026493	15.99	0.00352782	15.99	0.00784981	15.99	0.00240963	15.99	0.00496682	15.99	-0.00122712
16.21	0.0119057	16.21	0.00463567	16.21	0.0145782	16.21	0.0128555	16.21	0.00180227		16.21	0.00104803	16.21	0.00115798	16.21	0.00764208	16.21	0.00709636	16.21	0.00701826	16.21	0.00048531
16.41	0.00746928	16.41	0.00814036	16.41	0.0199469	16.41	0.00743829	16.41	0.00088985		16.41	7.895e-05	16.41	0.00393144	16.41	0.00842117	16.41	0.00661474	16.41	0.00352288	16.41	-0.00514282
16.61	0.00814466	16.61	0.00605912	16.61	0.0117909	16.61	0.0166179	16.61	0.00600887		16.6	-0.0004085	16.6	0.004022	16.6	0.00575725	16.6	0.00196618	16.6	0.00427736	16.6	-0.00284945
16.8	0.00673093	16.8	0.00411374	16.8	0.0115928	16.8	0.0162025	16.8	0.00036467		16.8	0.00674936	16.8	0.00355428	16.8	0.0109939	16.8	0.00594232	16.8	0.0066656	16.8	0.00043205
17	0.0102719	17	0.00731381	17	0.0153592	17	0.0147338	17	0.00741492		17	0.00671554	17	0.00299689	17	0.00699064	17	0.00761341	17	0.00655065	17	0.00085083
17.21	0.00810831	17.21	0.00982991	17.21	0.0151688	17.21	0.0144826	17.21	0.00240839		17.19	-0.00081972	17.19	0.00693889	17.19	0.00422578	17.19	0.00219865	17.19	0.0112096	17.19	-0.00264556
17.41	0.00972101	17.41	0.00910798	17.41	0.0143781	17.41	0.0140142	17.41	0.0101278		17.41	0.00361561	17.41	0.00529615	17.41	0.00556409	17.41	0.00400396	17.41	0.0057734	17.41	-0.00053531
17.6	0.0126066	17.6	0.0114766	17.6	0.0132025	17.6	0.0126032	17.6	0.00836384		17.61	0.00175956	17.61	0.00151064	17.61	0.00829293	17.61	0.0019252	17.61	0.0091096	17.61	0.00020545
17.8	0.0072714	17.8	0.00904825	17.8	0.0162632	17.8	0.0121523	17.8	0.00530845		17.8	0.00494129	17.8	0.00575174	17.8	0.00626068	17.8	0.00774064	17.8	0.0109745	17.8	-0.00078132
18	0.0109847	18	0.0119008	18	0.0117693	18	0.015	18	0.00091063		18	0.00496097	18	0.00530199	18	0.00672515	18	-0.0009774	18	0.00625297	18	-0.00353938
18.21	0.0097426	18.21	0.00625565	18.21	0.0171871	18.21	0.00989736	18.21	0.0027475		18.2	0.00109715	18.2	0.00569129	18.2	0.0104136	18.2	0.00910291	18.2	0.00863339	18.2	-0.00330776
18.41	0.0100511	18.41	0.00425798	18.41	0.0149451	18.41	0.0160142	18.41	0.00076668		18.39	0.00484381	18.39	-0.00012625	18.39	0.00957331	18.39	0.00662416	18.39	0.00768527	18.39	-0.00459588
18.61	0.00750678	18.61	0.00886644	18.61	0.0133794	18.61	0.0146968	18.61	0.00179801		18.61	0.00245647	18.61	0.0066591	18.61	0.00887458	18.61	0.00531675	18.61	0.00966547	18.61	0.00138385
18.8	0.00914957	18.8	0.0119319	18.8	0.019623	18.8	0.0115501	18.8	0.00113926		18.81	0.00334018	18.81	0.00639735	18.81	0.0110579	18.81	0.00439813	18.81	0.00807028	18.81	7.85e-05
18.99	0.00490825	18.99	0.00939416	18.99	0.0141392	18.99	0.0131527	18.99	0.00708261		19	0.00505971	19	0.00323275	19	0.00637081	19	0.00302037	19	0.00779635	19	0.00025302
19.2	0.00913504	19.2	0.00870373	19.2	0.013606	19.2	0.016348	19.2	0.012738		19.2	0.00607719	19.2	0.00552735	19.2	0.00757367	19.2	0.00986242	19.2	0.00552394	19.2	-0.00095918
19.39	0.00890455	19.39	0.00940921	19.39	0.0172823	19.39	0.014435	19.39	0.00245393		19.41	0.0030868	19.41	0.00348138	19.41	0.00864568	19.41	0.0094858	19.41	0.00616615	19.41	-0.00024334
19.59	0.00828654	19.59	0.00475502	19.59	0.0113374	19.59	0.0108267	19.59	0.00341147		19.59	0.00410994	19.59	0.00593199	19.59	0.0105558	19.59	0.00486381	19.59	0.00840319	19.59	-0.00050323
19.81	0.00766008	19.81	0.00841064	19.81	0.0183756	19.81	0.0154249	19.81	0.00262687		19.81	-0.00122952	19.81	0.00720365	19.81	0.0109441	19.81	0.00243114	19.81	0.00363127	19.81	-0.00226293
20	0.00728283	20	0.012443	20	0.0195777	20	0.0164256	20	0.00357693		20.01	0.00605861	20.01	0.00821965	20.01	0.00622862	20.01	0.00538148	20.01	0.00866839	20.01	-0.00101714
20.2	0.00907384	20.2	0.0105956	20.2	0.0149584	20.2	0.0164643	20.2	0.00713752		20.2	0.00123443	20.2	0.0057494	20.2	0.00841754	20.2	0.00342743	20.2	0.00907636	20.2	-0.00287487
20.41	0.0111235	20.41	0.0078764	20.41	0.0169632	20.41	0.0106127	20.41	0.00755162		20.39	0.00115586	20.39	0.00392146	20.39	0.00693912	20.39	0.00275149	20.39	0.00341814	20.39	-0.00041918
20.59	0.00686349	20.59	0.00836418	20.59	0.0147946	20.59	0.0119948	20.59	0.00989773		20.61	0.00363101	20.61	0.00343239	20.61	0.0103547	20.61	0.0050982	20.61	0.0126328	20.61	-0.00134626
20.8	0.00604163	20.8	0.0069179	20.8	0.0177779	20.8	0.0138726	20.8	0.00676457		20.81	0.00394727	20.81	0.0042819	20.81	0.00883517	20.81	0.00674481	20.81	0.00770827	20.81	-0.00035545
21	0.0092185	21	0.00520975	21	0.0156882	21	0.0119912	21	0.00949309		21	-0.0004675	21	0.00254609	21	0.00972011	21	0.00397993	21	0.00872723	21	0.00106737
21.2	0.00640119	21.2	0.0102386	21.2	0.0190931	21.2	0.0136835	21.2	0.00166715		21.2	0.00701385	21.2	0.00405079	21.2	0.00736057	21.2	0.00325033	21.2	0.00657119	21.2	-0.00188733
21.4	0.00952032	21.4	0.00707863	21.4	0.0152367	21.4	0.0146933	21.4	0.0045747		21.4	0.00539635	21.4	0.00662454	21.4	0.00911261	21.4	0.00613341	21.4	0.00517196	21.4	-0.00050722
21.61	0.00833168	21.61	0.00610427	21.61	0.019414	21.61	0.018321	21.61	0.00311544		21.59	0.00011736	21.59	0.00694357	21.59	0.00829042	21.59	0.00442488	21.59	0.00441149	21.59	-0.00240608
21.79	0.00770614	21.79	0.0076456	21.79	0.0104191	21.79	0.0106806	21.79	0.00046987		21.81	0.0068379	21.81	0.00679382	21.81	0.00804216	21.81	0.00198297	21.81	0.0122408	21.81	0.00021551
22	0.0102723	22	0.00681335	22	0.0171535	22	0.0166372	22	0.00402478		22	0.00467328	22	0.00732368	22	0.0100044	22	0.0077887	22	0.0116171	22	0.00228783
22.21	0.0105633	22.21	0.00785538	22.21	0.0201628	22.21	0.0190516	22.21	0.00287723		22.2	0.00237248	22.2	0.00679628	22.2	0.00812627	22.2	0.00393007	22.2	0.00808401	22.2	-0.00474891
22.4	0.0083878	22.4	0.00524092	22.4	0.0161883	22.4	0.0155777	22.4	0.00458823		22.4	0.00879552	22.4	0.00579383	22.4	0.0113367	22.4	0.0059769	22.4	0.012654	22.4	-0.00193059
22.6	0.0086832	22.6	0.00738225	22.6	0.0163374	22.6	0.0178862	22.6	0.00416387		22.6	0.0063187	22.6	0.00585289	22.6	0.00949361	22.6	0.0061707	22.6	0.00656811	22.6	0.00270597
22.81	0.0110315	22.81	0.00711669	22.81	0.0179396	22.81	0.0103482	22.81	0.00257403		22.79	0.00696177	22.79	0.00658803	22.79	0.0100874	22.79	0.00542168	22.79	0.00930897	22.79	-0.00019423
23.01	0.0106597	23.01	0.00655622	23.01	0.0157447	23.01	0.0128424	23.01	0.00358909		23.01	0.00531729	23.01	0.00856869	23.01	0.00756487	23.01	0.00772586	23.01	0.00720038	23.01	-0.00288069
23.21	0.0100708	23.21	0.00718178	23.21	0.0141159	23.21	0.0104003	23.21	0.00585908		23.21	0.00578876	23.21	0.00519688	23.21	0.0065622	23.21	0.00285227	23.21	0.0058303	23.21	0.00284544
23.4	0.0107071	23.4	0.00571465	23.4	0.0164051	23.4	0.0143527	23.4	0.00551269		23.4	0.00555966	23.4	0.00722413	23.4	0.00710738	23.4	0.00568987	23.4	0.0103112	23.4	-0.00170865
23.6	0.0119551	23.6	0.0103336	23.6	0.0195803	23.6	0.0168953	23.6	0.00690345		23.6	0.00532599	23.6	0.00473668	23.6	0.00544146	23.6	0.0063039	23.6	0.012111	23.6	-0.00087331
23.81	0.0119714	23.81	0.00944557	23.81	0.0151013	23.81	0.0150581	23.81	0.00666321		23.81	0.00662096	23.81	0.0066215	23.81	0.00538716	23.81	0.00241489	23.81	0.0146252	23.81	0.00201168
23.99	0.0101119	23.99	0.00698209	23.99	0.0206182	23.99	0.00885014	23.99	0.00443585		23.99	0.00294274	23.99	0.00455977	23.99	0.00762449	23.99	0.00451781	23.99	0.00810923	23.99	-0.00160528
24.21	0.00888484	24.21	0.00429906	24.21	0.0161699	24.21	0.0157109	24.21	0.00318062		24.21	0.00404885	24.21	0.00522368	24.21	0.00836876	24.21	0.00572169	24.21	0.00881229	24.21	-0.00408987
24.4	0.0080209	24.4	0.00540902	24.4	0.0227989	24.4	0.0178458	24.4	0.0064838		24.41	0.00240354	24.41	0.00864762	24.41	0.00952802	24.41	0.00510379	24.41	0.00764461	24.41	-0.00146845
24.6	0.00824243	24.6	0.00837444	24.6	0.0158413	24.6	0.0125243	24.6	0.00511232		24.6	0.00450602	24.6	0.00892714	24.6	0.00920249	24.6	0.00694334	24.6	0.00448805	24.6	0.00242771
24.8	0.0111043	24.8	0.00636872	24.8	0.0167685	24.8	0.0136887	24.8	0.00765124		24.8	0.00764282	24.8	0.00507587	24.8	0.00732445	24.8	0.00606623	24.8	0.0110393	24.8	0.00287812
24.99	0.00996459	24.99	0.00605316	24.99	0.0148461	24.99	0.0142818	24.99	0.0087743		25.01	0.00370985	25.01	0.00525962	25.01	0.0100567	25.01	0.00494061	25.01	0.00936902	25.01	0.00297462
25.21	0.00731004	25.21	0.00724911	25.21	0.0163217	25.21	0.0159222	25.21	0.00321413		25.19	0.00561415	25.19	0.00573502	25.19	0.00859423	25.19	0.00099506	25.19	0.0123631	25.19	-0.00033068
25.41	0.00941347	25.41	0.00977847	25.41	0.0136175	25.41	0.0161877	25.41	0.00661748		25.41	0.00499549	25.41	0.00748504	25.41	0.0126061	25.41	0.00505224	25.41	0.00726697	25.41	0.00086057
25.6	0.0142338	25.6	0.00709504	25.6	0.0166204	25.6	0.0166495	25.6	0.00535814		25.61	0.0057859	25.61	0.00906292	25.61	0.0088212	25.61	0.0083912	25.61	0.0123562	25.61	-0.00421812
25.79	0.011766	25.79	0.00619573	25.79	0.0174269	25.79	0.0152382	25.79	0.00571739		25.8	0.00987804	25.8	0.00470365	25.8	0.00938817	25.8	0.00519833	25.8	0.00981868	25.8	-0.00026222
26.01	0.00874195	26.01	0.00895142	26.01	0.020708	26.01	0.021456	26.01	0.00397183		26	0.00481759	26	0.00928408	26	0.0135639	26	0.00552635	26	0.00818782	26	0.00215196
26.19	0.0101582	26.19	0.00963605	26.19	0.0161302	26.19	0.0141035	26.19	0.00039066		26.21	0.00512402	26.21	0.00294274	26.21	0.00980453	26.21	0.0030029	26.21	0.00480383	26.21	-0.00322849
26.4	0.00996501	26.4	0.00292112	26.4	0.0163354	26.4	0.0180354	26.4	0.0101784		26.41	1.46e-06	26.41	0.00603874	26.41	0.00452106	26.41	0.00864266	26.41	0.00702491	26.41	0.00413324
26.61	0.00893331	26.61	0.00827987	26.61	0.0209706	26.61	0.0179269	26.61	0.00771216		26.6	0.00598685	26.6	0.00769296	26.6	0.0105545	26.6	0.00625643	26.6	0.0116462	26.6	-0.00371391
26.8	0.00989089	26.8	0.0105261	26.8	0.0177605	26.8	0.0134327	26.8	0.00549376		26.8	0.00814502	26.8	0.0067211	26.8	0.0128077	26.8	0.00801561	26.8	0.0121122	26.8	0.00215366
26.99	0.0071601	26.99	0.00526586	26.99	0.0187901	26.99	0.0162157	26.99	0.00684416		27	0.00765542	27	0.00621117	27	0.0102118	27	0.00839084	27	0.0042983	27	-0.00065349
27.21	0.0104056	27.21	0.00880679	27.21	0.0167804	27.21	0.0139766	27.21	0.00408007		27.19	0.00942639	27.19	0.00613074	27.19	0.0130827	27.19	0.00669562	27.19	0.0081732	27.19	-0.00511994
27.41	0.0111143	27.41	0.0107058	27.41	0.0154211	27.41	0.0205648	27.41	0.003294		27.41	0.00377603	27.41	0.01132	27.41	0.0105427	27.41	0.0040986	27.41	0.00705737	27.41	0.00184439
27.61	0.0070045	27.61	0.00690304	27.61	0.0163707	27.61	0.0153541	27.61	0.012653		27.61	0.00631594	27.61	0.00547471	27.61	0.00933857	27.61	0.00412942	27.61	0.0104192	27.61	0.00236293
27.8	0.00824397	27.8	0.0102706	27.8	0.0177101	27.8	0.0164754	27.8	0.00852338		27.8	0.00183215	27.8	0.00411747	27.8	0.00809001	27.8	0.00933583	27.8	0.00927588	27.8	0.00296662
28	0.00681519	28	0.0153052	28	0.0152736	28	0.0178048	28	0.00719714		28	0.00566589	28	0.00519698	28	0.0116507	28	0.00515536	28	0.00994033	28	0.00073874
28.21	0.00884418	28.21	0.00843241	28.21	0.0172122	28.21	0.0136405	28.21	0.0045386		28.2	0.00853145	28.2	0.00440364	28.2	0.00923544	28.2	0.00973803	28.2	0.0087477	28.2	0.00195758
28.41	0.00628936	28.41	0.0109715	28.41	0.0180893	28.41	0.0171972	28.41	0.0044817		28.39	0.00687578	28.39	0.00339211	28.39	0.0074233	28.39	0.00856652	28.39	0.0116103	28.39	-0.00157729
28.61	0.0109385	28.61	0.0116131	28.61	0.0206459	28.61	0.0161755	28.61	0.00556065		28.61	0.00371212	28.61	0.00344065	28.61	0.011717	28.61	0.00705642	28.61	0.0111588	28.61	0.00601564
28.81	0.0132696	28.81	0.00871757	28.81	0.0171593	28.81	0.0158937	28.81	0.00673647		28.81	0.00262112	28.81	0.00986453	28.81	0.011713	28.81	0.00909969	28.81	0.00817492	28.81	-0.00141141
29	0.00991826	29	0.00870418	29	0.0169705	29	0.0156209	29	0.00749119		29	0.00353723	29	0.00608725	29	0.0141794	29	0.00761616	29	0.00727703	29	-0.00030919
29.2	0.00823394	29.2	0.00918028	29.2	0.0173237	29.2	0.0157571	29.2	0.00578047		29.2	0.00529638	29.2	0.00447188	29.2	0.0086577	29.2	0.00785881	29.2	0.00986033	29.2	0.00048314
29.41	0.0108889	29.41	0.00733309	29.41	0.0200726	29.41	0.013264	29.41	0.00713042		29.41	0.00874297	29.41	0.00756605	29.41	0.0104127	29.41	0.00216704	29.41	0.0102623	29.41	0.00656127
29.59	0.0084313	29.59	0.0122036	29.59	0.0184077	29.59	0.0176783	29.59	0.00631067		29.59	0.00493793	29.59	0.0113534	29.59	0.00826467	29.59	0.0029458	29.59	0.0125529	29.59	-0.00137753
29.81	0.0137863	29.81	0.00662921	29.81	0.0160708	29.81	0.016564	29.81	0.00856189		29.81	0.00345381	29.81	0.00940464	29.81	0.016401	29.81	0.00831689	29.81	0.0119489	29.81	0.00467877
30	0.0075716	30	0.00989316	30	0.0220682	30	0.0153047	30	0.00631766		30.01	0.00224014	30.01	0.00713033	30.01	0.0132857	30.01	0.00054957	30.01	0.0102295	30.01	0.00327911
30.2	0.0116375	30.2	0.0109197	30.2	0.023234	30.2	0.0168652	30.2	0.00599917		30.2	0.00326658	30.2	0.00425298	30.2	0.0110966	30.2	0.00791837	30.2	0.010452	30.2	0.00330893
30.4	0.0112911	30.4	0.00761932	30.4	0.0213157	30.4	0.0153595	30.4	0.00659979		30.4	0.00713962	30.4	0.00579654	30.4	0.0107553	30.4	0.00526727	30.4	0.00740137	30.4	0.00080583
30.59	0.0116322	30.59	0.0113827	30.59	0.0195804	30.59	0.018611	30.59	0.00808558		30.61	0.00268622	30.61	0.00696547	30.61	0.0101757	30.61	0.00834537	30.61	0.00711377	30.61	-0.0004721
30.79	0.0145557	30.79	0.00794197	30.79	0.0210103	30.79	0.0149156	30.79	0.00148603		30.79	0.00783574	30.79	0.00270277	30.79	0.0110629	30.79	0.0072698	30.79	0.00976222	30.79	-0.0009979
31.01	0.0110148	31.01	0.0086239	31.01	0.0184287	31.01	0.0159471	31.01	0.00954103		31.01	0.00634905	31.01	0.00699878	31.01	0.00973944	31.01	0.00767393	31.01	0.0115176	31.01	0.00073809
31.2	0.00846656	31.2	0.00854024	31.2	0.0177706	31.2	0.015454	31.2	0.00668559		31.2	0.009124	31.2	0.00971723	31.2	0.00568558	31.2	0.00771613	31.2	0.0160468	31.2	-0.00095513
31.39	0.0076915	31.39	0.00893051	31.39	0.0184635	31.39	0.0113716	31.39	0.00765923		31.4	0.00445898	31.4	0.00803707	31.4	0.0104567	31.4	0.0075876	31.4	0.0115722	31.4	-0.00127715
31.61	0.00910125	31.61	0.00874948	31.61	0.0199817	31.61	0.0207149	31.61	0.0117573		31.6	0.00503802	31.6	0.00616396	31.6	0.00850692	31.6	0.00719406	31.6	0.00905054	31.6	0.00184063
31.79	0.00913959	31.79	0.00922606	31.79	0.0205798	31.79	0.0141031	31.79	0.0111284		31.81	0.0092581	31.81	0.00586498	31.81	0.0122129	31.81	0.00665865	31.81	0.00995532	31.81	0.00075117
32.01	0.0111697	32.01	0.00619508	32.01	0.0174288	32.01	0.0168872	32.01	0.00912838		32.01	0.00627035	32.01	0.00928942	32.01	0.013699	32.01	0.0104113	32.01	0.00807874	32.01	0.00198332
32.21	0.0144615	32.21	0.0108123	32.21	0.0211233	32.21	0.0183463	32.21	0.00186904		32.21	0.0103988	32.21	0.0101233	32.21	0.0121231	32.21	0.00937922	32.21	0.0104358	32.21	0.00218936
32.39	0.00595431	32.39	0.00884751	32.39	0.0183538	32.39	0.0162839	32.39	0.00647119		32.4	0.0046832	32.4	0.00586088	32.4	0.0114	32.4	0.00532953	32.4	0.0094926	32.4	-0.00066604
32.59	0.00854747	32.59	0.00901827	32.59	0.0218344	32.59	0.0112929	32.59	0.00525312		32.6	0.00499153	32.6	0.00754805	32.6	0.00867811	32.6	0.006365	32.6	0.0193262	32.6	-0.00099726
32.79	0.00891733	32.79	0.0130909	32.79	0.0208412	32.79	0.0197198	32.79	0.00807038		32.79	0.00572331	32.79	0.00770419	32.79	0.00961671	32.79	0.0132771	32.79	0.0133249	32.79	0.00112762
32.99	0.00970345	32.99	0.00589422	32.99	0.0166354	32.99	0.0159394	32.99	0.00960475		33.01	0.00381858	33.01	0.00501022	33.01	0.00807158	33.01	0.00379726	33.01	0.0125597	33.01	0.00047495
33.2	0.0154237	33.2	0.0103812	33.2	0.0223623	33.2	0.0124772	33.2	0.00541631		33.21	0.00240901	33.21	0.00236709	33.21	0.00908757	33.21	0.00944624	33.21	0.0132802	33.21	0.0010738
33.4	0.011681	33.4	0.0103674	33.4	0.0180656	33.4	0.0147873	33.4	0.00499539		33.4	0.00439671	33.4	0.00912801	33.4	0.0087807	33.4	0.00809941	33.4	0.0123833	33.4	0.00319347
33.6	0.0132814	33.6	0.00969865	33.6	0.0229442	33.6	0.0150682	33.6	0.00432005		33.6	0.00867404	33.6	0.00991297	33.6	0.00976321	33.6	0.00591246	33.6	0.0145322	33.6	-0.00010191
33.79	0.0126295	33.79	0.00824408	33.79	0.0193527	33.79	0.0171608	33.79	0.00500414		33.8	0.00974862	33.8	0.00879261	33.8	0.0112129	33.8	0.00425507	33.8	0.0126934	33.8	-0.00133668
34.01	0.00946624	34.01	0.00721284	34.01	0.0207283	34.01	0.0146771	34.01	0.006322		33.99	0.00443376	33.99	0.00390197	33.99	0.00916536	33.99	0.00607605	33.99	0.00736654	33.99	-0.00010061
34.21	0.00814408	34.21	0.00534129	34.21	0.0209807	34.21	0.0186039	34.21	0.00399688		34.21	0.0100341	34.21	0.0079613	34.21	0.0142855	34.21	0.00640772	34.21	0.0102055	34.21	0.00134614
34.41	0.0127885	34.41	0.00863907	34.41	0.0191703	34.41	0.0162269	34.41	0.00830095		34.41	0.00615933	34.41	0.00854358	34.41	0.0105008	34.41	0.00868797	34.41	0.0114319	34.41	0.00413265
34.6	0.00901678	34.6	0.00739031	34.6	0.0196232	34.6	0.0150297	34.6	0.00584262		34.6	0.00575834	34.6	0.0132083	34.6	0.0127454	34.6	7.3e-07	34.6	0.00901573	34.6	0.00242498
34.79	0.00628624	34.79	0.0053353	34.79	0.0179672	34.79	0.0172292	34.79	0.0050923		34.8	0.0122437	34.8	0.00403498	34.8	0.011758	34.8	0.0063542	34.8	0.00842602	34.8	0.00075251
35.01	0.00766116	35.01	0.0106297	35.01	0.0197226	35.01	0.0163232	35.01	0.00497474		35.01	0.00654979	35.01	0.00487585	35.01	0.0105156	35.01	0.00972165	35.01	0.0123479	35.01	0.00060989
35.21	0.011423	35.21	0.00912371	35.21	0.0161673	35.21	0.0171846	35.21	0.00957804		35.19	0.00727915	35.19	0.00656521	35.19	0.0136999	35.19	0.00935247	35.19	0.0122523	35.19	0.0003698
35.41	0.00959426	35.41	0.00876508	35.41	0.0180317	35.41	0.0175832	35.41	0.00859339		35.41	0.00618924	35.41	0.00599205	35.41	0.00821281	35.41	0.00540079	35.41	0.00878315	35.41	0.00082708
35.62	0.013315	35.62	0.0114795	35.62	0.0176645	35.62	0.0151093	35.62	0.0102404		35.61	0.00829712	35.61	0.0093759	35.61	0.00758873	35.61	0.00446042	35.61	0.0129684	35.61	0.00166048
35.8	0.0112164	35.8	0.0108767	35.8	0.017175	35.8	0.018629	35.8	0.00567783		35.8	0.00541352	35.8	0.00701297	35.8	0.00964654	35.8	0.00881915	35.8	0.00971043	35.8	0.00113548
36.01	0.0108449	36.01	0.00927407	36.01	0.0276614	36.01	0.0181042	36.01	0.0115882		36	0.00179155	36	0.00637835	36	0.0133703	36	0.00979809	36	0.0139868	36	-0.00036546
36.21	0.0122605	36.21	0.00991418	36.21	0.0240518	36.21	0.0181248	36.21	0.00575155		36.21	0.00358954	36.21	0.0118624	36.21	0.0159826	36.21	0.00702296	36.21	0.0129993	36.21	0.00188507
36.41	0.00999705	36.41	0.0104506	36.41	0.0154034	36.41	0.0195466	36.41	0.0106931		36.39	0.00586337	36.39	0.00280948	36.39	0.00727854	36.39	0.0104168	36.39	0.00810728	36.39	0.00175134
36.61	0.0131273	36.61	0.00611646	36.61	0.020163	36.61	0.019062	36.61	0.0114603		36.61	0.00794663	36.61	0.00793135	36.61	0.0127501	36.61	0.00579868	36.61	0.0126706	36.61	0.00191608
36.8	0.0155072	36.8	0.00905414	36.8	0.018551	36.8	0.0136591	36.8	0.00859831		36.8	0.00379203	36.8	0.0120481	36.8	0.00745548	36.8	0.0100552	36.8	0.0119177	36.8	0.00225746
37	0.0110486	37	0.00834527	37	0.0210396	37	0.0167129	37	0.00894721		37	0.00948474	37	0.0116416	37	0.0132159	37	0.00876734	37	0.0108024	37	0.0052577
37.21	0.00988976	37.21	0.00649403	37.21	0.0184445	37.21	0.0104031	37.21	0.00883921		37.21	0.00431744	37.21	0.0103796	37.21	0.0121795	37.21	0.00840668	37.21	0.0132617	37.21	-0.00038718
37.41	0.0112736	37.41	0.00967785	37.41	0.0225842	37.41	0.015199	37.41	0.00985389		37.41	0.00922169	37.41	0.00635376	37.41	0.0127503	37.41	0.00433485	37.41	0.0151365	37.41	0.00186336
37.6	0.0092772	37.6	0.00864113	37.6	0.0202913	37.6	0.0149348	37.6	0.007807		37.6	0.00635727	37.6	0.00976628	37.6	0.011824	37.6	0.0092839	37.6	0.0120313	37.6	0.00139221
37.81	0.0124113	37.81	0.0110966	37.81	0.022241	37.81	0.0179855	37.81	0.00773427		37.81	0.00861972	37.81	0.00765985	37.81	0.0121322	37.81	0.0128143	37.81	0.00707693	37.81	0.00359303
37.99	0.0102123	37.99	0.00831435	37.99	0.0199931	37.99	0.018296	37.99	0.00775199		38	0.0104286	38	0.00953587	38	0.0103222	38	0.00518853	38	0.0100535	38	0.00164872
38.19	0.0104427	38.19	0.00695598	38.19	0.0240709	38.19	0.0168973	38.19	0.00715614		38.19	0.00437171	38.19	0.0106373	38.19	0.0106421	38.19	0.00632657	38.19	0.0083038	38.19	0.00370062
38.41	0.0136361	38.41	0.00728128	38.41	0.0218208	38.41	0.0165609	38.41	0.0085825		38.41	0.00759723	38.41	0.0110256	38.41	0.0119667	38.41	0.00754029	38.41	0.0129161	38.41	5.07e-05
38.59	0.012647	38.59	0.00856661	38.59	0.0208123	38.59	0.0158099	38.59	0.00908673		38.61	0.00871147	38.61	0.00617029	38.61	0.0087955	38.61	0.00711046	38.61	0.00889469	38.61	0.00049374
38.8	0.00875096	38.8	0.00646094	38.8	0.0192992	38.8	0.0221952	38.8	0.00980732		38.81	2.501e-05	38.81	0.00941022	38.81	0.0141191	38.81	0.00877833	38.81	0.0113669	38.81	-0.00183039
39	0.0126735	39	0.0143474	39	0.0231379	39	0.0210136	39	0.00718253		39	0.0120484	39	0.00682346	39	0.00958331	39	0.0156168	39	0.0131438	39	0.00034984
39.2	0.014257	39.2	0.0102653	39.2	0.0207407	39.2	0.0137648	39.2	0.00804616		39.2	0.00570919	39.2	0.00614474	39.2	0.0133423	39.2	0.00759193	39.2	0.0129131	39.2	0.00057373
39.39	0.0121527	39.39	0.00840706	39.39	0.0184914	39.39	0.0196313	39.39	0.0103137		39.4	0.00987826	39.4	0.0046934	39.4	0.0105772	39.4	0.00781846	39.4	0.0141097	39.4	0.0027829
39.59	0.0124345	39.59	0.00444636	39.59	0.0205864	39.59	0.0155943	39.59	0.00210328		39.59	0.010214	39.59	0.0113793	39.59	0.0141898	39.59	0.0050313	39.59	0.0094807	39.59	0.00073034
39.8	0.00952117	39.8	0.00973694	39.8	0.0198667	39.8	0.0114831	39.8	0.00694689		39.81	0.00942877	39.81	0.00262869	39.81	0.0135626	39.81	0.00747743	39.81	0.0100181	39.81	0.00340894
40	0.0121306	40	0.0129768	40	0.0179425	40	0.0153757	40	0.00624308		40.01	0.00799183	40.01	0.00970311	40.01	0.011422	40.01	0.00468018	40.01	0.0104241	40.01	0.00802519
40.2	0.0143282	40.2	0.0110263	40.2	0.0146682	40.2	0.0144192	40.2	0.0067759		40.2	0.010246	40.2	0.00651321	40.2	0.0124086	40.2	0.0111096	40.2	0.0139454	40.2	0.00648858
40.39	0.0133194	40.39	0.00892087	40.39	0.0181646	40.39	0.0213262	40.39	0.00510773		40.4	0.0105898	40.4	0.00983093	40.4	0.0108191	40.4	0.004112	40.4	0.0138704	40.4	0.00211075
40.59	0.0128488	40.59	0.00924896	40.59	0.0206385	40.59	0.0155946	40.59	0.00709998		40.61	0.0117066	40.61	0.00623832	40.61	0.0150768	40.61	0.00316894	40.61	0.00846025	40.61	0.00468693
40.81	0.0084947	40.81	0.0103453	40.81	0.0246157	40.81	0.0192998	40.81	0.00469103		40.79	0.0100518	40.79	0.00832379	40.79	0.0143156	40.79	0.010726	40.79	0.0138589	40.79	0.00664573
41.01	0.0105531	41.01	0.00560119	41.01	0.0189273	41.01	0.0182222	41.01	0.00617546		41.01	0.00790923	41.01	0.00774599	41.01	0.012413	41.01	0.00542458	41.01	0.0124937	41.01	-0.00135078
41.2	0.00805762	41.2	0.00985122	41.2	0.014521	41.2	0.0147963	41.2	0.0107135		41.21	0.00801916	41.21	0.00822609	41.21	0.0124609	41.21	0.00816205	41.21	0.0130662	41.21	0.00136493
41.4	0.0102082	41.4	0.00840411	41.4	0.0185918	41.4	0.017706	41.4	0.00851286		41.4	0.00600406	41.4	0.00601713	41.4	0.0117237	41.4	0.0046527	41.4	0.0137138	41.4	0.00141558
41.61	0.00828692	41.61	0.0125196	41.61	0.027648	41.61	0.0112733	41.61	0.00370309		41.6	0.00462802	41.6	0.0107771	41.6	0.0130692	41.6	0.00646435	41.6	0.0156582	41.6	0.00183892
41.81	0.0104265	41.81	0.0109772	41.81	0.0215987	41.81	0.0187776	41.81	0.0094582		41.81	0.00804424	41.81	0.00288728	41.81	0.0104335	41.81	0.00483499	41.81	0.0118834	41.81	-0.00166894
42.01	0.0115856	42.01	0.0105386	42.01	0.0189052	42.01	0.0162473	42.01	0.00692861		41.99	0.00609642	41.99	0.0146169	41.99	0.012523	41.99	0.00681339	41.99	0.0141601	41.99	0.000254
42.2	0.0150143	42.2	0.0148688	42.2	0.0207887	42.2	0.0191986	42.2	0.0088833		42.21	0.00762436	42.21	0.00457299	42.21	0.0126282	42.21	0.00866115	42.21	0.0144104	42.21	0.00258498
42.4	0.0092773	42.4	0.00909887	42.4	0.0196901	42.4	0.018189	42.4	0.00426891		42.4	0.00785263	42.4	0.00257226	42.4	0.00847231	42.4	0.00709767	42.4	0.0090634	42.4	0.00405936
42.6	0.0107731	42.6	0.0122864	42.6	0.0219133	42.6	0.0159151	42.6	0.00483683		42.59	0.00899642	42.59	0.00505103	42.59	0.0103097	42.59	0.0123457	42.59	0.0131474	42.59	0.00178882
42.81	0.00996835	42.81	0.0109806	42.81	0.0193058	42.81	0.0198007	42.81	0.00958451		42.81	0.00755741	42.81	0.00539201	42.81	0.0152821	42.81	0.0096591	42.81	0.0139866	42.81	0.00472794
43.01	0.00819689	43.01	0.0123369	43.01	0.0196492	43.01	0.0151552	43.01	0.00460099		43.01	0.00406607	43.01	0.0122353	43.01	0.0116866	43.01	0.00843874	43.01	0.0152512	43.01	-0.00188941
43.2	0.0136869	43.2	0.0128816	43.2	0.0195699	43.2	0.0184893	43.2	0.00732011		43.21	0.00773384	43.21	0.00636044	43.21	0.0123549	43.21	0.00420893	43.21	0.018056	43.21	0.00424957
43.42	0.0102552	43.42	0.00785596	43.42	0.0203294	43.42	0.0183408	43.42	0.00896754		43.41	0.00683078	43.41	0.00834177	43.41	0.0107513	43.41	0.010294	43.41	0.0121325	43.41	-0.00162084
43.59	0.0109923	43.59	0.013027	43.59	0.0200284	43.59	0.0180712	43.59	0.00971192		43.6	0.0066944	43.6	0.00469587	43.6	0.0117977	43.6	0.00939282	43.6	0.012072	43.6	0.00080134
43.79	0.0126739	43.79	0.00933803	43.79	0.0215538	43.79	0.0201441	43.79	0.0056348		43.79	0.011195	43.79	0.0116684	43.79	0.00913716	43.79	0.011334	43.79	0.0133874	43.79	0.00450257
44.01	0.00865445	44.01	0.0102604	44.01	0.022519	44.01	0.0180939	44.01	0.0137314		44.01	0.00570416	44.01	0.00509652	44.01	0.0116675	44.01	0.00636962	44.01	0.012743	44.01	0.00305571
44.19	0.0134007	44.19	0.00715744	44.19	0.0193856	44.19	0.0160806	44.19	0.00899785		44.21	0.00616022	44.21	0.00710086	44.21	0.00914476	44.21	0.0116559	44.21	0.0174255	44.21	0.00208794
44.4	0.012232	44.4	0.011249	44.4	0.0191047	44.4	0.0154693	44.4	0.00794136		44.41	0.00486779	44.41	0.00476079	44.41	0.0133037	44.41	0.00823546	44.41	0.0129144	44.41	0.00137517
44.6	0.0139947	44.6	0.00863735	44.6	0.0206538	44.6	0.0172058	44.6	0.00447417		44.61	0.00771705	44.61	0.00567257	44.61	0.0110858	44.61	0.0087489	44.61	0.0131921	44.61	0.00096571
44.79	0.0151559	44.79	0.00979035	44.79	0.0226635	44.79	0.0157716	44.79	0.00760801		44.8	0.00927723	44.8	0.00688099	44.8	0.011984	44.8	0.009745	44.8	0.00830458	44.8	-0.00461512
44.99	0.0158596	44.99	0.00797535	44.99	0.0199037	44.99	0.0189539	44.99	0.00734925		44.99	0.0114971	44.99	0.00643246	44.99	0.0113033	44.99	0.00473329	44.99	0.0123191	44.99	-0.00171828
45.21	0.0128235	45.21	0.010292	45.21	0.0211994	45.21	0.0204248	45.21	0.00529421		45.21	0.00730109	45.21	0.0104564	45.21	0.0154695	45.21	0.00255998	45.21	0.0150088	45.21	0.0020557
45.4	0.00591446	45.4	0.00903019	45.4	0.0225507	45.4	0.0138963	45.4	0.011305		45.41	0.00667131	45.41	0.0101505	45.41	0.0131879	45.41	0.00584209	45.41	0.0150007	45.41	0.00811472
45.6	0.0141613	45.6	0.00978827	45.6	0.0214123	45.6	0.0182404	45.6	0.00773536		45.61	0.00998411	45.61	0.00675802	45.61	0.012281	45.61	0.00757277	45.61	0.011301	45.61	0.00333441
45.8	0.0100485	45.8	0.00850497	45.8	0.0226239	45.8	0.0156408	45.8	0.00890471		45.8	0.00746332	45.8	0.00795817	45.8	0.0106571	45.8	0.0123758	45.8	0.0120357	45.8	0.00312231
45.99	0.0112625	45.99	0.00612154	45.99	0.0181653	45.99	0.0215444	45.99	0.00684189		46	0.00949482	46	0.00731198	46	0.0121329	46	0.00582746	46	0.0141771	46	0.00591838
46.19	0.0121876	46.19	0.0092671	46.19	0.0213186	46.19	0.0179194	46.19	0.00348171		46.21	0.00595303	46.21	0.00786555	46.21	0.0126901	46.21	0.0101676	46.21	0.0107537	46.21	0.00276122
46.41	0.00785049	46.41	0.00929013	46.41	0.0219572	46.41	0.0181117	46.41	0.00711391		46.39	0.00852333	46.39	0.0101049	46.39	0.0101403	46.39	0.00609136	46.39	0.0161117	46.39	0.0054374
46.61	0.012678	46.61	0.0102593	46.61	0.0179886	46.61	0.0168236	46.61	0.0124205		46.61	0.00705119	46.61	0.00991929	46.61	0.0114004	46.61	0.0120131	46.61	0.0124958	46.61	0.00182057
46.8	0.00890684	46.8	0.00840249	46.8	0.022474	46.8	0.0180139	46.8	0.00926169		46.81	0.00124994	46.81	0.00749509	46.81	0.0141389	46.81	0.00939554	46.81	0.00868447	46.81	0.00576035
47	0.0102725	47	0.00760104	47	0.0211651	47	0.0210934	47	0.011234		46.99	0.00815948	46.99	0.00629996	46.99	0.0120125	46.99	0.00684918	46.99	0.017037	46.99	0.00239111
47.21	0.0085171	47.21	0.00606718	47.21	0.0225015	47.21	0.0192712	47.21	0.00700261		47.2	0.00413463	47.2	0.00617079	47.2	0.0116517	47.2	0.00763189	47.2	0.0122968	47.2	0.00152106
47.41	0.0135326	47.41	0.00728806	47.41	0.0208383	47.41	0.0195509	47.41	0.0087908		47.41	0.00716687	47.41	0.00550215	47.41	0.00928966	47.41	0.00840921	47.41	0.0116284	47.41	0.00454084
47.61	0.0146382	47.61	0.0104967	47.61	0.0213489	47.61	0.019498	47.61	0.00696701		47.59	0.00757772	47.59	0.00597772	47.59	0.013802	47.59	0.00844925	47.59	0.0130407	47.59	0.00070869
47.8	0.015144	47.8	0.0123429	47.8	0.0207159	47.8	0.0159263	47.8	0.0051285		47.81	0.0110336	47.81	0.00869492	47.81	0.0133619	47.81	0.00612399	47.81	0.0153493	47.81	-0.0010227
48	0.00385145	48	0.00774983	48	0.0227141	48	0.0155601	48	0.0119817		48	0.0110731	48	0.01005	48	0.0105034	48	0.00852987	48	0.0168495	48	0.00487404
48.2	0.0106244	48.2	0.00783277	48.2	0.0247547	48.2	0.0197609	48.2	0.0015785		48.19	0.00770558	48.19	0.00767377	48.19	0.00995042	48.19	0.0110991	48.19	0.0129565	48.19	0.00481443
48.41	0.0140928	48.41	0.00955681	48.41	0.0243526	48.41	0.0203317	48.41	0.00590746		48.41	0.0082726	48.41	0.00700463	48.41	0.00971047	48.41	0.00738838	48.41	0.013707	48.41	0.00095317
48.61	0.0108048	48.61	0.0101129	48.61	0.0154779	48.61	0.0217985	48.61	0.0125099		48.61	0.00742461	48.61	0.00789794	48.61	0.01124	48.61	0.00543638	48.61	0.0137438	48.61	-0.00181133
48.8	0.0130906	48.8	0.00966451	48.8	0.018074	48.8	0.0186813	48.8	0.00807266		48.8	0.00956249	48.8	0.0101928	48.8	0.0173904	48.8	0.00729981	48.8	0.0164	48.8	-0.00488702
49.02	0.0104998	49.02	0.013275	49.02	0.0193413	49.02	0.0154553	49.02	0.00760787		49.01	0.00718992	49.01	0.00779867	49.01	0.0106152	49.01	0.00669602	49.01	0.0103288	49.01	0.00440828
49.2	0.0103264	49.2	0.00931378	49.2	0.019656	49.2	0.0179656	49.2	0.00772198		49.2	0.0091746	49.2	0.00817001	49.2	0.0138502	49.2	0.00605702	49.2	0.0109954	49.2	-0.00186607
49.39	0.00998512	49.39	0.0152024	49.39	0.0238608	49.39	0.020819	49.39	0.00837021		49.39	0.00997292	49.39	0.00651403	49.39	0.0138711	49.39	0.0117119	49.39	0.0144212	49.39	0.00130076
49.61	0.0123449	49.61	0.0100315	49.61	0.0214928	49.61	0.0182176	49.61	0.0101103		49.61	0.00801964	49.61	0.0102367	49.61	0.0118074	49.61	0.00922421	49.61	0.0129452	49.61	0.00492843
49.81	0.0123799	49.81	0.0141347	49.81	0.0247376	49.81	0.0199271	49.81	0.0100811		49.81	0.0112926	49.81	0.00743066	49.81	0.0104145	49.81	0.00613985	49.81	0.0143222	49.81	0.001039
50	0.010379	50	0.00827566	50	0.0202559	50	0.0171021	50	0.0106309		50.01	0.00945395	50.01	0.0105696	50.01	0.00593687	50.01	0.0100799	50.01	0.017947	50.01	0.00233747
50.2	0.0122135	50.2	0.00754622	50.2	0.0225814	50.2	0.0180696	50.2	0.0085325		50.22	0.0100773	50.22	0.00662231	50.22	0.0153184	50.22	0.0106682	50.22	0.0153124	50.22	0.00147726
50.4	0.0106543	50.4	0.00856592	50.4	0.02372	50.4	0.017716	50.4	0.00654443		50.4	0.00904741	50.4	0.00754541	50.4	0.013281	50.4	0.00966614	50.4	0.0108551	50.4	0.00348583
50.59	0.0126226	50.59	0.00985034	50.59	0.0191291	50.59	0.0220159	50.59	0.00939789		50.59	0.00828179	50.59	0.0102115	50.59	0.0144536	50.59	0.00772678	50.59	0.0159727	50.59	0.0044597
50.81	0.00837932	50.81	0.012083	50.81	0.0202516	50.81	0.0160326	50.81	0.00831705		50.81	0.011126	50.81	0.00604581	50.81	0.00871225	50.81	0.00733914	50.81	0.0177722	50.81	0.00511912
51	0.0093805	51	0.0133451	51	0.0199328	51	0.0211627	51	0.00567484		51.01	0.00996524	51.01	0.010969	51.01	0.0122372	51.01	0.00832377	51.01	0.0114537	51.01	0.00583582
51.2	0.0130489	51.2	0.00729504	51.2	0.0239709	51.2	0.0205168	51.2	0.00903827		51.21	0.00644107	51.21	0.0152758	51.21	0.0109037	51.21	0.0054935	51.21	0.0102779	51.21	0.00444487
51.4	0.0115012	51.4	0.00863707	51.4	0.0246804	51.4	0.0144313	51.4	0.00924559		51.4	0.0145614	51.4	0.00739768	51.4	0.0114566	51.4	0.011629	51.4	0.0108198	51.4	0.00256609
51.59	0.0115546	51.59	0.00931857	51.59	0.0192918	51.59	0.0184248	51.59	0.00764974		51.6	0.00778511	51.6	0.00884782	51.6	0.0179873	51.6	0.00861733	51.6	0.0174458	51.6	0.00361814
51.81	0.0093713	51.81	0.0129244	51.81	0.0244338	51.81	0.0178499	51.81	0.00765951		51.83	0.00529568	51.83	0.0090457	51.83	0.0134591	51.83	0.0122097	51.83	0.0122079	51.83	-0.00027815
52.01	0.014411	52.01	0.00575165	52.01	0.0195885	52.01	0.0186621	52.01	0.0124		52.01	0.0110715	52.01	0.0129235	52.01	0.0156984	52.01	0.00558234	52.01	0.0164601	52.01	0.00601587
52.2	0.0107894	52.2	0.0102873	52.2	0.0207578	52.2	0.0162539	52.2	0.0115991		52.21	0.0118636	52.21	0.00576256	52.21	0.0129814	52.21	0.0105564	52.21	0.0102337	52.21	0.00326745
52.4	0.0111836	52.4	0.0108354	52.4	0.0192081	52.4	0.0179447	52.4	0.00824534		52.4	0.00962207	52.4	0.00889435	52.4	0.0139902	52.4	0.00603004	52.4	0.0114547	52.4	0.00045022
52.6	0.0134571	52.6	0.00624925	52.6	0.0173552	52.6	0.0231206	52.6	0.00917443		52.59	0.0127163	52.59	0.0104715	52.59	0.0129199	52.59	0.00994157	52.59	0.0152142	52.59	0.00125221
52.79	0.00944212	52.79	0.010431	52.79	0.0226521	52.79	0.0192095	52.79	0.00652562		52.8	0.00980205	52.8	0.0108882	52.8	0.00947491	52.8	0.0105121	52.8	0.0159994	52.8	0.00274261
52.99	0.00784989	52.99	0.00839521	52.99	0.0191708	52.99	0.0183525	52.99	0.00413781		53.01	0.00951633	53.01	0.00972792	53.01	0.0180869	53.01	0.012399	53.01	0.0115415	53.01	0.0025072
53.2	0.0102501	53.2	0.00635754	53.2	0.0226303	53.2	0.0219134	53.2	0.00703085		53.19	0.0082929	53.19	0.00994644	53.19	0.015214	53.19	0.0101907	53.19	0.00910045	53.19	0.00310978
53.4	0.00824266	53.4	0.010959	53.4	0.0220838	53.4	0.0187524	53.4	0.00979337		53.41	0.012064	53.41	0.00965438	53.41	0.0138694	53.41	0.0109329	53.41	0.0104464	53.41	0.00715048
53.6	0.0128355	53.6	0.00995135	53.6	0.0222663	53.6	0.0219064	53.6	0.00664958		53.6	0.00833658	53.6	0.0119963	53.6	0.0185013	53.6	0.00393992	53.6	0.0167316	53.6	0.00373277
53.8	0.00991081	53.8	0.0124537	53.8	0.0208907	53.8	0.0158261	53.8	0.0138359		53.79	0.00845831	53.79	0.0110172	53.79	0.0146246	53.79	0.0052228	53.79	0.0150001	53.79	0.00263252
54.01	0.0114876	54.01	0.00808145	54.01	0.0197916	54.01	0.0158419	54.01	0.00963596		54.01	0.0147191	54.01	0.00870133	54.01	0.0134906	54.01	0.011266	54.01	0.0123474	54.01	0.0031024
54.21	0.00844353	54.21	0.00685678	54.21	0.0154976	54.21	0.0187197	54.21	0.00881732		54.21	0.00972039	54.21	0.0125664	54.21	0.0142507	54.21	0.0134099	54.21	0.0140602	54.21	-0.00106242
54.4	0.0141667	54.4	0.0111107	54.4	0.0221549	54.4	0.0153535	54.4	0.00886716		54.4	0.00787942	54.4	0.00820295	54.4	0.0114657	54.4	0.00926787	54.4	0.0171154	54.4	0.00664126
54.6	0.0154448	54.6	0.00776102	54.6	0.0216236	54.6	0.0207485	54.6	0.00836397		54.61	0.00838646	54.61	0.00710936	54.61	0.00973615	54.61	0.00709233	54.61	0.0125287	54.61	0.00283961
54.8	0.014256	54.8	0.0109333	54.8	0.021086	54.8	0.0194198	54.8	0.00286867		54.8	0.00847335	54.8	0.00454395	54.8	0.0142217	54.8	0.0109745	54.8	0.0177919	54.8	-0.00169368
55.01	0.0129808	55.01	0.0119711	55.01	0.0185451	55.01	0.0181713	55.01	0.00690347		54.99	0.0104295	54.99	0.00765294	54.99	0.0162556	54.99	0.00742329	54.99	0.0185277	54.99	0.00189533
55.19	0.0105632	55.19	0.00611683	55.19	0.0226544	55.19	0.0236595	55.19	0.00881338		55.21	0.00840848	55.21	0.0150045	55.21	0.0130543	55.21	0.00669693	55.21	0.0125231	55.21	-0.00020069
55.41	0.00950102	55.41	0.0102241	55.41	0.02164	55.41	0.0175324	55.41	0.00571728		55.41	0.0093351	55.41	0.00952995	55.41	0.0139862	55.41	0.00725519	55.41	0.0157539	55.41	0.00205365
55.61	0.0127898	55.61	0.00946224	55.61	0.0224503	55.61	0.0232452	55.61	0.00428847		55.61	0.00742708	55.61	0.00554237	55.61	0.012875	55.61	0.00930371	55.61	0.0131801	55.61	0.00441605
55.8	0.0146117	55.8	0.00363269	55.8	0.0210631	55.8	0.019591	55.8	0.0113632		55.8	0.00521393	55.8	0.0093058	55.8	0.0168989	55.8	0.0068075	55.8	0.0150681	55.8	0.00480916
56	0.00795853	56	0.0083188	56	0.0175394	56	0.0212375	56	0.00805488		56	0.0122857	56	0.00764241	56	0.0107399	56	0.00733868	56	0.0181576	56	0.00781985
56.19	0.0110085	56.19	0.00937335	56.19	0.0199744	56.19	0.0149238	56.19	0.00971107		56.19	0.0111412	56.19	0.00866648	56.19	0.0110274	56.19	0.012851	56.19	0.0114534	56.19	0.00313523
56.41	0.00991289	56.41	0.00717652	56.41	0.0169666	56.41	0.0189949	56.41	0.0137099		56.41	0.0123337	56.41	0.0105212	56.41	0.0159171	56.41	0.0119892	56.41	0.0169081	56.41	0.0026065
56.6	0.0122432	56.6	0.0130678	56.6	0.0252415	56.6	0.0154394	56.6	0.00833184		56.61	0.0109589	56.61	0.0116445	56.61	0.0127991	56.61	0.00570455	56.61	0.0134525	56.61	0.00781481
56.8	0.0105219	56.8	0.00972688	56.8	0.0203386	56.8	0.0178761	56.8	0.00641024		56.81	0.00887382	56.81	0.0117058	56.81	0.0156795	56.81	0.00820709	56.81	0.0118411	56.81	0.00098325
56.99	0.012157	56.99	0.0114129	56.99	0.0206725	56.99	0.0183484	56.99	0.00785643		57	0.0091526	57	0.0128431	57	0.0131302	57	0.00537867	57	0.012583	57	0.00491554
57.21	0.0116784	57.21	0.0089497	57.21	0.0201286	57.21	0.0140657	57.21	0.00920088		57.2	0.0094132	57.2	0.00895199	57.2	0.0141999	57.2	0.00556509	57.2	0.014941	57.2	-0.00106922
57.39	0.0113449	57.39	0.013098	57.39	0.018683	57.39	0.0173043	57.39	0.00980752		57.41	0.0131125	57.41	0.00832353	57.41	0.0139768	57.41	0.00713522	57.41	0.00926695	57.41	0.00300515
57.6	0.0100766	57.6	0.0117531	57.6	0.0211112	57.6	0.0177147	57.6	0.00591005		57.61	0.00930553	57.61	0.00659114	57.61	0.015512	57.61	0.00347354	57.61	0.0192186	57.61	0.00468981
57.8	0.0118447	57.8	0.0113474	57.8	0.0189861	57.8	0.0204149	57.8	0.00867363		57.81	0.00825187	57.81	0.0122601	57.81	0.0107452	57.81	0.0145648	57.81	0.014013	57.81	0.00169711
58	0.0116655	58	0.009633	58	0.022554	58	0.0191511	58	0.0117689		58	0.00968772	58	0.00732343	58	0.0169336	58	0.00824446	58	0.0143823	58	0.00308456
58.2	0.0145643	58.2	0.00829619	58.2	0.0200784	58.2	0.0181558	58.2	0.0122735		58.19	0.0132727	58.19	0.0106381	58.19	0.0138694	58.19	0.00549095	58.19	0.0142251	58.19	0.00361501
58.41	0.0109415	58.41	0.012688	58.41	0.0199235	58.41	0.0219122	58.41	0.00676393		58.4	0.00973866	58.4	0.00671311	58.4	0.0164576	58.4	0.0107689	58.4	0.0125442	58.4	0.00411797
58.61	0.0092884	58.61	0.0124579	58.61	0.0259839	58.61	0.0182196	58.61	0.00896248		58.61	0.007584	58.61	0.0142932	58.61	0.0146798	58.61	0.0107641	58.61	0.0149234	58.61	0.00270774
58.81	0.0128541	58.81	0.00768394	58.81	0.0199055	58.81	0.018037	58.81	0.00478081		58.8	0.0113533	58.8	0.0113016	58.8	0.0135525	58.8	0.0132116	58.8	0.0145524	58.8	0.00591133
59	0.0119815	59	0.00706897	59	0.0216189	59	0.0237339	59	0.00762329		59.01	0.0108566	59.01	0.00751208	59.01	0.013503	59.01	0.00692429	59.01	0.0160662	59.01	-0.00106365
59.2	0.0163819	59.2	0.00839104	59.2	0.0241111	59.2	0.0149909	59.2	0.0104954		59.2	0.00735757	59.2	0.0162135	59.2	0.0127212	59.2	0.00797536	59.2	0.0124047	59.2	0.00562547
59.4	0.0131983	59.4	0.0140345	59.4	0.0214412	59.4	0.0168374	59.4	0.00770496		59.39	0.00930493	59.39	0.00650969	59.39	0.01456	59.39	0.0131621	59.39	0.012721	59.39	0.00305758
59.61	0.0128222	59.61	0.00823476	59.61	0.0189664	59.61	0.0204011	59.61	0.0090759		59.61	0.0104301	59.61	0.0101432	59.61	0.017129	59.61	0.00977194	59.61	0.0158528	59.61	0.00123298
60.01	0.00711685	60.01	0.00260112	60.01	0.0107411	60.01	0.0160151	60.01	0.00139066		59.81	0.0115547	59.81	0.00582405	59.81	0.0152853	59.81	0.00780084	59.81	0.0147115	59.81	0.0032311
60.21	0.00494537	60.21	0.00570201	60.21	0.0143766	60.21	0.0131754	60.21	0.00345172		60.01	0.00289245	60.01	0.00220618	60.01	0.00718181	60.01	-0.00340241	60.01	0.00416144	60.01	-0.0037832
60.42	0.00312948	60.42	0.00358247	60.42	0.0153898	60.42	0.0114329	60.42	0.00116979		60.21	0.00584755	60.21	0.00343778	60.21	0.0060918	60.21	0.00040691	60.21	0.00859185	60.21	-0.00454099
60.62	0.00764324	60.62	0.00319184	60.62	0.0136241	60.62	0.0138376	60.62	0.00252242		60.41	0.0122993	60.41	0.00242277	60.41	0.00039867	60.41	0.00597864	60.41	0.00267009	60.41	-0.00362217
60.82	0.00894006	60.82	0.00327983	60.82	0.0141276	60.82	0.0195521	60.82	0.00530199		60.62	0.00718823	60.62	0.00552629	60.62	0.00443351	60.62	0.0040257	60.62	0.00400134	60.62	0.00161856
61.02	0.00503521	61.02	0.00292125	61.02	0.0144788	61.02	0.0145963	61.02	0.0106021		60.8	0.0113493	60.8	0.00383792	60.8	0.00841872	60.8	0.00312871	60.8	0.00728794	60.8	-0.00377969
61.21	0.0100015	61.21	0.0029915	61.21	0.0205769	61.21	0.0192155	61.21	0.00513379		61.02	0.00799357	61.02	0.00751424	61.02	0.00665539	61.02	0.00017048	61.02	0.00662483	61.02	-0.00144508
61.41	0.00897038	61.41	0.00940829	61.41	0.0126224	61.41	0.0163551	61.41	0.00452181		61.21	0.00658953	61.21	0.00265417	61.21	0.00888171	61.21	-0.00059429	61.21	0.0120024	61.21	0.00482185
61.62	0.00702309	61.62	0.00394014	61.62	0.0183987	61.62	0.020949	61.62	0.00614106		61.4	0.00958204	61.4	0.00972757	61.4	0.0162786	61.4	0.00474873	61.4	0.00660288	61.4	-0.00229447
61.82	0.015839	61.82	0.00735972	61.82	0.0182132	61.82	0.0187899	61.82	0.00770328		61.62	0.00932881	61.62	0.0094837	61.62	0.0106773	61.62	0.00260155	61.62	0.0117492	61.62	0.00155147
62.02	0.0156328	62.02	0.00826903	62.02	0.0218836	62.02	0.0218497	62.02	0.0126539		61.82	0.0106522	61.82	0.00998001	61.82	0.0106413	61.82	0.00382676	61.82	0.0126574	61.82	-0.00388907
62.21	0.0123547	62.21	0.0101616	62.21	0.0244504	62.21	0.0195205	62.21	0.0127729		62.01	0.0119006	62.01	0.0122044	62.01	0.0127267	62.01	0.0014738	62.01	0.00639782	62.01	0.00596821
62.41	0.0156428	62.41	0.00842064	62.41	0.0214342	62.41	0.0203835	62.41	0.0101193		62.22	0.015376	62.22	0.00691452	62.22	0.0099172	62.22	0.00748089	62.22	0.0107331	62.22	0.00151155
62.62	0.0125157	62.62	0.0134921	62.62	0.0229683	62.62	0.0237375	62.62	0.00908849		62.41	0.012404	62.41	0.0142594	62.41	0.012935	62.41	0.00514594	62.41	0.010216	62.41	0.00659215
62.8	0.0154948	62.8	0.0101411	62.8	0.0213112	62.8	0.0231035	62.8	0.00974252		62.6	0.011292	62.6	0.0131304	62.6	0.0145811	62.6	0.0116165	62.6	0.0158225	62.6	0.00367869
63.02	0.0173364	63.02	0.00878694	63.02	0.0206015	63.02	0.0275032	63.02	0.0124932		62.82	0.0147334	62.82	0.0150616	62.82	0.0109598	62.82	0.0111665	62.82	0.0140357	62.82	0.00631263
63.21	0.015896	63.21	0.00972829	63.21	0.0260428	63.21	0.0257176	63.21	0.0151012		63.02	0.0146586	63.02	0.0123854	63.02	0.0222675	63.02	0.0075728	63.02	0.0119729	63.02	0.00635517
63.4	0.0177874	63.4	0.00890402	63.4	0.0206863	63.4	0.0273803	63.4	0.0150512		63.21	0.0110281	63.21	0.0126886	63.21	0.0171956	63.21	0.0129211	63.21	0.0192098	63.21	0.0084394
63.61	0.0180269	63.61	0.0167782	63.61	0.028617	63.61	0.0325259	63.61	0.0148213		63.41	0.0168646	63.41	0.0162849	63.41	0.0148489	63.41	0.0112002	63.41	0.0153351	63.41	0.00574442
63.8	0.0150069	63.8	0.0137337	63.8	0.0249221	63.8	0.026419	63.8	0.0137211		63.61	0.0145277	63.61	0.0163894	63.61	0.0184835	63.61	0.0127551	63.61	0.0114929	63.61	0.00991039
64	0.019095	64	0.0128423	64	0.0236337	64	0.0223526	64	0.0199547		63.8	0.0185866	63.8	0.0165855	63.8	0.0172241	63.8	0.0119861	63.8	0.0220433	63.8	0.00875927
64.22	0.0199845	64.22	0.0176771	64.22	0.0268933	64.22	0.0295071	64.22	0.0165327		64.02	0.0228725	64.02	0.0166609	64.02	0.0157468	64.02	0.0157014	64.02	0.0233134	64.02	0.0127424
64.41	0.0212613	64.41	0.0135576	64.41	0.0322657	64.41	0.0263216	64.41	0.016401		64.22	0.0187005	64.22	0.0134265	64.22	0.0197286	64.22	0.0117565	64.22	0.022522	64.22	0.0124286
64.61	0.0185726	64.61	0.018487	64.61	0.0319886	64.61	0.0275358	64.61	0.0201174		64.41	0.0214175	64.41	0.0144777	64.41	0.0172941	64.41	0.0112242	64.41	0.0187043	64.41	0.0112922
64.82	0.0228994	64.82	0.0164755	64.82	0.027639	64.82	0.0297173	64.82	0.0167136		64.61	0.0257228	64.61	0.0127574	64.61	0.0235306	64.61	0.0168617	64.61	0.0237514	64.61	0.00982163
65	0.0223301	65	0.0218502	65	0.0317974	65	0.0284477	65	0.0200224		64.81	0.0237063	64.81	0.0194047	64.81	0.0225635	64.81	0.019855	64.81	0.0178544	64.81	0.0150002
65.21	0.0236697	65.21	0.0144477	65.21	0.0295496	65.21	0.0368826	65.21	0.0242942		65	0.0189786	65	0.0176336	65	0.023978	65	0.0161586	65	0.0200288	65	0.0119561
65.42	0.0187291	65.42	0.0207929	65.42	0.0342736	65.42	0.03084	65.42	0.0233228		65.22	0.0249276	65.22	0.0227709	65.22	0.0264736	65.22	0.0217272	65.22	0.0286618	65.22	0.0137742
65.61	0.0249397	65.61	0.0179648	65.61	0.0322538	65.61	0.0323074	65.61	0.0229225		65.42	0.0220718	65.42	0.0221297	65.42	0.0238856	65.42	0.0146546	65.42	0.0264224	65.42	0.0199112
65.81	0.0243508	65.81	0.0188101	65.81	0.0323799	65.81	0.0374003	65.81	0.0214964		65.61	0.0252797	65.61	0.0216763	65.61	0.0235566	65.61	0.0161319	65.61	0.0252246	65.61	0.0199165
66.02	0.0298581	66.02	0.0247879	66.02	0.037336	66.02	0.0387707	66.02	0.0278634		65.81	0.0245163	65.81	0.0169998	65.81	0.0230106	65.81	0.0227025	65.81	0.0266931	65.81	0.0183161
66.22	0.0237632	66.22	0.0200469	66.22	0.0346892	66.22	0.0353203	66.22	0.0237315		66.01	0.0268129	66.01	0.0233335	66.01	0.0256749	66.01	0.0210936	66.01	0.0272584	66.01	0.0167921
66.42	0.0281214	66.42	0.0223233	66.42	0.0359216	66.42	0.0366457	66.42	0.0235367		66.22	0.0256645	66.22	0.0242424	66.22	0.0258516	66.22	0.0180362	66.22	0.0288913	66.22	0.0169275
66.61	0.0313423	66.61	0.0278307	66.61	0.0310988	66.61	0.0333408	66.61	0.021801		66.4	0.0261042	66.4	0.0237914	66.4	0.0277249	66.4	0.0218042	66.4	0.0284412	66.4	0.0184103
66.81	0.0308066	66.81	0.0216794	66.81	0.0387115	66.81	0.0392826	66.81	0.0258526		66.62	0.0281417	66.62	0.0273755	66.62	0.0308962	66.62	0.0255775	66.62	0.0284449	66.62	0.0185679
67.02	0.0279181	67.02	0.0278439	67.02	0.0388969	67.02	0.0389964	67.02	0.024274		66.81	0.0296151	66.81	0.0264533	66.81	0.0294392	66.81	0.0247882	66.81	0.0281202	66.81	0.0188794
67.22	0.0264773	67.22	0.0259687	67.22	0.0394429	67.22	0.0375826	67.22	0.0303404		67	0.029533	67	0.0266652	67	0.02781	67	0.0254654	67	0.0317595	67	0.018835
67.42	0.0320712	67.42	0.0264187	67.42	0.0402328	67.42	0.0391358	67.42	0.0243144		67.22	0.025112	67.22	0.0283027	67.22	0.0323461	67.22	0.0240148	67.22	0.0260967	67.22	0.0227497
67.62	0.0313622	67.62	0.0272707	67.62	0.0349868	67.62	0.0425547	67.62	0.0282959		67.42	0.034909	67.42	0.0266909	67.42	0.031288	67.42	0.0273985	67.42	0.0290661	67.42	0.0239029
67.8	0.0324114	67.8	0.0243208	67.8	0.0424581	67.8	0.0384548	67.8	0.0279517		67.61	0.0334556	67.61	0.0281991	67.61	0.0310122	67.61	0.0245357	67.61	0.0332382	67.61	0.023327
68.01	0.0274555	68.01	0.0277024	68.01	0.040634	68.01	0.0423913	68.01	0.0302389		67.81	0.032072	67.81	0.028313	67.81	0.0321069	67.81	0.0255071	67.81	0.0355729	67.81	0.0200772
68.22	0.0351425	68.22	0.0327124	68.22	0.0418291	68.22	0.0418507	68.22	0.0333702		68.01	0.0368196	68.01	0.0278727	68.01	0.036247	68.01	0.0244777	68.01	0.0356872	68.01	0.0262465
68.4	0.0328057	68.4	0.0304542	68.4	0.0410377	68.4	0.0424388	68.4	0.0327905		68.2	0.0374731	68.2	0.0254161	68.2	0.0351443	68.2	0.0249067	68.2	0.0363845	68.2	0.0228694
68.62	0.0342967	68.62	0.0340064	68.62	0.0397429	68.62	0.0433731	68.62	0.0329908		68.42	0.0314683	68.42	0.0288895	68.42	0.0317731	68.42	0.0283351	68.42	0.0357277	68.42	0.0221737
68.82	0.0360505	68.82	0.0325655	68.82	0.043487	68.82	0.0453875	68.82	0.0303869		68.62	0.0365067	68.62	0.0274421	68.62	0.0386808	68.62	0.0320826	68.62	0.039563	68.62	0.0308598
69.01	0.0356969	69.01	0.0288208	69.01	0.048545	69.01	0.0450193	69.01	0.0349705		68.81	0.0373564	68.81	0.0316876	68.81	0.0367335	68.81	0.0292952	68.81	0.0367253	68.81	0.0315611
69.2	0.0358543	69.2	0.0349388	69.2	0.0432508	69.2	0.0476763	69.2	0.0332172		69.01	0.0407496	69.01	0.0355683	69.01	0.0355114	69.01	0.0293091	69.01	0.0389003	69.01	0.0267038
69.42	0.036271	69.42	0.0291535	69.42	0.048679	69.42	0.0449197	69.42	0.0325246		69.21	0.0359563	69.21	0.0350546	69.21	0.0338507	69.21	0.0279074	69.21	0.036558	69.21	0.0304652
69.6	0.0379664	69.6	0.0296665	69.6	0.0481441	69.6	0.0497521	69.6	0.037898		69.4	0.0354929	69.4	0.0282246	69.4	0.0383106	69.4	0.0296104	69.4	0.0378352	69.4	0.0275296
69.82	0.0398773	69.82	0.0359953	69.82	0.0480428	69.82	0.0493317	69.82	0.0377614		69.62	0.0371739	69.62	0.0376514	69.62	0.0331959	69.62	0.032001	69.62	0.0387311	69.62	0.0311148
70.01	0.0404812	70.01	0.0346149	70.01	0.0475177	70.01	0.0476083	70.01	0.040401		69.82	0.0387615	69.82	0.0301147	69.82	0.0350481	69.82	0.0304886	69.82	0.0381607	69.82	0.0291602
70.2	0.0407295	70.2	0.0313135	70.2	0.0510707	70.2	0.0469177	70.2	0.0395215		70.01	0.0442545	70.01	0.0348307	70.01	0.0370424	70.01	0.0321355	70.01	0.0428118	70.01	0.0339772
70.42	0.0411991	70.42	0.0370572	70.42	0.0491593	70.42	0.0496714	70.42	0.0388853		70.21	0.0421604	70.21	0.0436247	70.21	0.042954	70.21	0.0360764	70.21	0.0432241	70.21	0.0310134
70.6	0.0438737	70.6	0.0370991	70.6	0.0513839	70.6	0.0541457	70.6	0.0403265		70.41	0.0452565	70.41	0.0352605	70.41	0.0399205	70.41	0.0354013	70.41	0.043675	70.41	0.0331852
70.81	0.042475	70.81	0.0375443	70.81	0.0518195	70.81	0.0526688	70.81	0.0410446		70.6	0.0426598	70.6	0.0369503	70.6	0.0427239	70.6	0.0376789	70.6	0.0425636	70.6	0.0324362
71.02	0.0445422	71.02	0.0375499	71.02	0.0534285	71.02	0.0513939	71.02	0.0446211		70.82	0.0421629	70.82	0.0389961	70.82	0.0440099	70.82	0.0380155	70.82	0.0426571	70.82	0.0379594
71.21	0.0448105	71.21	0.0375494	71.21	0.0531792	71.21	0.0517372	71.21	0.0402332		71.02	0.0472664	71.02	0.0420219	71.02	0.0429562	71.02	0.0407822	71.02	0.0486669	71.02	0.0354831
71.4	0.0423081	71.4	0.0438498	71.4	0.0586027	71.4	0.0554584	71.4	0.0389828		71.21	0.0504387	71.21	0.0396154	71.21	0.0453385	71.21	0.0361789	71.21	0.044225	71.21	0.038227
71.62	0.0447968	71.62	0.0411091	71.62	0.0529186	71.62	0.0542613	71.62	0.0431545		71.41	0.0512826	71.41	0.0447202	71.41	0.0477167	71.41	0.0375954	71.41	0.0421031	71.41	0.0336625
71.82	0.0430876	71.82	0.0407868	71.82	0.0579469	71.82	0.0575908	71.82	0.0422308		71.61	0.0487102	71.61	0.0372485	71.61	0.0443673	71.61	0.0391566	71.61	0.0476675	71.61	0.0404547
72.01	0.0481741	72.01	0.0429217	72.01	0.0590129	72.01	0.0535062	72.01	0.0458172		71.82	0.0456874	71.82	0.0407404	71.82	0.0492031	71.82	0.0391424	71.82	0.0520474	71.82	0.0397786
72.23	0.0482973	72.23	0.0439149	72.23	0.0554168	72.23	0.0577375	72.23	0.0461049		72.02	0.0457387	72.02	0.0443006	72.02	0.0435006	72.02	0.0389121	72.02	0.0459347	72.02	0.0379696
72.41	0.0497366	72.41	0.0453455	72.41	0.0565042	72.41	0.0554464	72.41	0.0454801		72.21	0.0507918	72.21	0.0430683	72.21	0.0474326	72.21	0.0438438	72.21	0.0522719	72.21	0.0413435
72.62	0.0487357	72.62	0.0380231	72.62	0.0585542	72.62	0.05872	72.62	0.0490838		72.41	0.0443938	72.41	0.0434	72.41	0.0483074	72.41	0.0402779	72.41	0.0524326	72.41	0.0377416
72.82	0.0491852	72.82	0.0443092	72.82	0.0617479	72.82	0.0590318	72.82	0.04881		72.61	0.0465101	72.61	0.0434864	72.61	0.0499862	72.61	0.0398457	72.61	0.0490319	72.61	0.0404757
73.02	0.0519113	73.02	0.0497576	73.02	0.0635403	73.02	0.0633607	73.02	0.0516533		72.82	0.0518848	72.82	0.0430562	72.82	0.0512302	72.82	0.0429775	72.82	0.0503257	72.82	0.0451192
73.22	0.0515483	73.22	0.0458385	73.22	0.0611485	73.22	0.062494	73.22	0.0478024		73.02	0.0484108	73.02	0.0449674	73.02	0.0482812	73.02	0.0467172	73.02	0.0517402	73.02	0.0436832
73.41	0.0501833	73.41	0.0447926	73.41	0.0637675	73.41	0.0582659	73.41	0.0514792		73.21	0.0484837	73.21	0.0493329	73.21	0.051221	73.21	0.0422425	73.21	0.0541256	73.21	0.0443633
73.61	0.0484342	73.61	0.0445279	73.61	0.0667175	73.61	0.0598301	73.61	0.0556974		73.41	0.053373	73.41	0.0476119	73.41	0.0529168	73.41	0.0423613	73.41	0.0510191	73.41	0.042759
73.82	0.053171	73.82	0.0540381	73.82	0.0661985	73.82	0.0676455	73.82	0.0498858		73.61	0.0492949	73.61	0.048615	73.61	0.0564629	73.61	0.0483076	73.61	0.0533285	73.61	0.039325
74.02	0.054264	74.02	0.0507018	74.02	0.0668507	74.02	0.0636199	74.02	0.05507		73.8	0.0565264	73.8	0.0474898	73.8	0.0506962	73.8	0.0451704	73.8	0.0528793	73.8	0.0477298
74.22	0.059449	74.22	0.0529811	74.22	0.0629333	74.22	0.0682566	74.22	0.0521097		74.02	0.0557418	74.02	0.0474635	74.02	0.0549801	74.02	0.0516634	74.02	0.0552158	74.02	0.0499451
74.43	0.0566232	74.43	0.0526274	74.43	0.0656054	74.43	0.0664362	74.43	0.0513769		74.22	0.0514863	74.22	0.0459624	74.22	0.0529944	74.22	0.0469939	74.22	0.0580255	74.22	0.0471674
74.6	0.055084	74.6	0.0519985	74.6	0.0646355	74.6	0.0626603	74.6	0.0519501		74.41	0.0548896	74.41	0.0510986	74.41	0.0524143	74.41	0.0542518	74.41	0.0627111	74.41	0.0492463
74.82	0.0561938	74.82	0.0528373	74.82	0.0684032	74.82	0.0659544	74.82	0.062569		74.61	0.0561261	74.61	0.0491622	74.61	0.0556024	74.61	0.0484673	74.61	0.058663	74.61	0.0519202
75.02	0.0568319	75.02	0.0486816	75.02	0.0686335	75.02	0.0653758	75.02	0.051879		74.81	0.0582763	74.81	0.0519821	74.81	0.0602794	74.81	0.0503263	74.81	0.0623948	74.81	0.0494681
75.2	0.0583514	75.2	0.0514003	75.2	0.071488	75.2	0.0688768	75.2	0.0522889		75	0.0546252	75	0.0490132	75	0.057951	75	0.0493296	75	0.0605421	75	0.0475988
75.41	0.0531288	75.41	0.051966	75.41	0.0717707	75.41	0.0705871	75.41	0.0588197		75.22	0.0574662	75.22	0.0509798	75.22	0.0558781	75.22	0.0532199	75.22	0.0625684	75.22	0.0509583
75.63	0.0587723	75.63	0.053221	75.63	0.0716637	75.63	0.0660424	75.63	0.0576973		75.42	0.0637826	75.42	0.0507577	75.42	0.0584555	75.42	0.0563243	75.42	0.0640859	75.42	0.0460491
75.8	0.0617771	75.8	0.0530439	75.8	0.0721002	75.8	0.0727891	75.8	0.0581718		75.61	0.0587627	75.61	0.0536356	75.61	0.0585318	75.61	0.0503261	75.61	0.0626848	75.61	0.0530869
76.02	0.0602622	76.02	0.0546995	76.02	0.0704959	76.02	0.072611	76.02	0.0589304		75.81	0.0578713	75.81	0.0574837	75.81	0.0620793	75.81	0.0495981	75.81	0.0640936	75.81	0.0565495
76.2	0.058667	76.2	0.0560302	76.2	0.0711813	76.2	0.0707365	76.2	0.0626063		76.01	0.0588318	76.01	0.0554359	76.01	0.0596191	76.01	0.0520552	76.01	0.0640021	76.01	0.0553073
76.41	0.0614982	76.41	0.0601784	76.41	0.0758799	76.41	0.0750112	76.41	0.0588285		76.2	0.0580702	76.2	0.0574914	76.2	0.0618995	76.2	0.0555839	76.2	0.0649083	76.2	0.0551474
76.62	0.057904	76.62	0.0594764	76.62	0.0716681	76.62	0.078016	76.62	0.063354		76.42	0.0601299	76.42	0.0524266	76.42	0.0598578	76.42	0.0576446	76.42	0.0650927	76.42	0.0561203
76.8	0.0642929	76.8	0.0566023	76.8	0.0715622	76.8	0.0735534	76.8	0.0645872		76.62	0.0605398	76.62	0.0537737	76.62	0.0644029	76.62	0.0550416	76.62	0.0704629	76.62	0.0581434
77	0.0650402	77	0.0582659	77	0.0764576	77	0.0740999	77	0.0634878		76.81	0.0610861	76.81	0.0541298	76.81	0.0644317	76.81	0.0568815	76.81	0.0656099	76.81	0.0566998
77.22	0.0633161	77.22	0.0555675	77.22	0.0771335	77.22	0.0777904	77.22	0.0658905		77.01	0.065056	77.01	0.0565753	77.01	0.0597691	77.01	0.061379	77.01	0.0696206	77.01	0.0574156
77.4	0.0658207	77.4	0.0620664	77.4	0.0759018	77.4	0.0817808	77.4	0.0668995		77.22	0.0626296	77.22	0.0576749	77.22	0.0663526	77.22	0.0599584	77.22	0.0676236	77.22	0.0573702
77.61	0.0653175	77.61	0.061874	77.61	0.0802762	77.61	0.0739057	77.61	0.0683982		77.4	0.0660542	77.4	0.061745	77.4	0.0637291	77.4	0.0595126	77.4	0.0672487	77.4	0.0579213
77.81	0.0682428	77.81	0.0677604	77.81	0.0773093	77.81	0.0760596	77.81	0.0671576		77.62	0.0677982	77.62	0.0657373	77.62	0.0675745	77.62	0.0580852	77.62	0.0685023	77.62	0.0589267
78.01	0.0670888	78.01	0.0605812	78.01	0.0775948	78.01	0.0811232	78.01	0.0704292		77.81	0.0710875	77.81	0.0579326	77.81	0.063571	77.81	0.0589481	77.81	0.0704523	77.81	0.0602108
78.2	0.0657969	78.2	0.0627308	78.2	0.0794698	78.2	0.0823577	78.2	0.0643598		78.01	0.0680533	78.01	0.0650851	78.01	0.0657389	78.01	0.0601795	78.01	0.0732926	78.01	0.0551989
78.42	0.0656772	78.42	0.0696936	78.42	0.0790607	78.42	0.076585	78.42	0.0681863		78.21	0.0662774	78.21	0.0625393	78.21	0.0691876	78.21	0.0603754	78.21	0.0703626	78.21	0.064527
78.61	0.0713338	78.61	0.0671681	78.61	0.0846763	78.61	0.0884943	78.61	0.0713023		78.42	0.0722998	78.42	0.0692364	78.42	0.0675518	78.42	0.0627044	78.42	0.0720275	78.42	0.0645629
78.82	0.0677556	78.82	0.0669122	78.82	0.0795836	78.82	0.082532	78.82	0.0720426		78.62	0.0716072	78.62	0.0627061	78.62	0.0692491	78.62	0.0604877	78.62	0.0763071	78.62	0.0647828
79.01	0.0710202	79.01	0.0650904	79.01	0.0889206	79.01	0.0833939	79.01	0.0713978		78.81	0.0707242	78.81	0.0628916	78.81	0.0702332	78.81	0.0657588	78.81	0.0727919	78.81	0.0655431
79.21	0.0727873	79.21	0.0652135	79.21	0.0812143	79.21	0.0807868	79.21	0.0707948		79.01	0.0718373	79.01	0.0656203	79.01	0.074209	79.01	0.0655388	79.01	0.0713486	79.01	0.0653952
79.42	0.0722137	79.42	0.0708074	79.42	0.0840557	79.42	0.0844454	79.42	0.0731758		79.21	0.0732287	79.21	0.0677575	79.21	0.0714191	79.21	0.0658915	79.21	0.0738617	79.21	0.0696084
79.6	0.069462	79.6	0.0642551	79.6	0.0855008	79.6	0.0822531	79.6	0.0740721		79.4	0.0730092	79.4	0.0648372	79.4	0.0709651	79.4	0.0660769	79.4	0.076924	79.4	0.0683783
79.82	0.0747051	79.82	0.070486	79.82	0.0842181	79.82	0.0853088	79.82	0.0753476		79.62	0.0730842	79.62	0.0673228	79.62	0.0690778	79.62	0.0661846	79.62	0.0791565	79.62	0.0669377
80.01	0.0756844	80.01	0.0687604	80.01	0.0903908	80.01	0.0900559	80.01	0.077263		79.82	0.0747097	79.82	0.0667733	79.82	0.0728711	79.82	0.0682331	79.82	0.0810515	79.82	0.0697182
80.21	0.0734991	80.21	0.0707982	80.21	0.0862958	80.21	0.0866871	80.21	0.0755954		80.01	0.0756044	80.01	0.0716856	80.01	0.0719192	80.01	0.0700007	80.01	0.0757999	80.01	0.0682723
80.42	0.0775525	80.42	0.0696064	80.42	0.0864003	80.42	0.0870985	80.42	0.0791497		80.21	0.0785473	80.21	0.0710891	80.21	0.0735786	80.21	0.0675709	80.21	0.0797183	80.21	0.0722302
80.6	0.0756047	80.6	0.0712485	80.6	0.0866012	80.6	0.0846081	80.6	0.0776705		80.41	0.0812577	80.41	0.0673397	80.41	0.074333	80.41	0.0709614	80.41	0.0787921	80.41	0.0725478
80.82	0.0766435	80.82	0.0755009	80.82	0.0886867	80.82	0.0903274	80.82	0.0774478		80.6	0.0791966	80.6	0.069875	80.6	0.0728933	80.6	0.0757491	80.6	0.0796647	80.6	0.0704104
81.02	0.0783167	81.02	0.0748494	81.02	0.0911088	81.02	0.0859792	81.02	0.0809068		80.82	0.0753622	80.82	0.0697936	80.82	0.0768622	80.82	0.0711703	80.82	0.0807042	80.82	0.070413
81.21	0.0805159	81.21	0.0762857	81.21	0.0900245	81.21	0.0914103	81.21	0.0754955		81.02	0.0747138	81.02	0.0727017	81.02	0.0795179	81.02	0.0722496	81.02	0.0841406	81.02	0.0734888
81.4	0.0830707	81.4	0.0764993	81.4	0.0902283	81.4	0.0900718	81.4	0.0811148		81.21	0.0799121	81.21	0.0729563	81.21	0.0832436	81.21	0.071932	81.21	0.082061	81.21	0.0731222
81.62	0.0770356	81.62	0.075994	81.62	0.091871	81.62	0.0899165	81.62	0.0797394		81.41	0.0792592	81.41	0.0767746	81.41	0.0780301	81.41	0.0712586	81.41	0.0841106	81.41	0.0691979
81.82	0.0827017	81.82	0.074524	81.82	0.0931005	81.82	0.092541	81.82	0.0785091		81.61	0.0791688	81.61	0.0750612	81.61	0.0783585	81.61	0.0703573	81.61	0.0885228	81.61	0.0739699
82.01	0.0801127	82.01	0.0742693	82.01	0.0924263	82.01	0.0956816	82.01	0.0862861		81.8	0.0796467	81.8	0.075851	81.8	0.0806053	81.8	0.0755706	81.8	0.0865631	81.8	0.0747875
82.22	0.0851654	82.22	0.0765876	82.22	0.093938	82.22	0.0939713	82.22	0.0860891		82.02	0.080954	82.02	0.0740163	82.02	0.0800284	82.02	0.0786048	82.02	0.0850068	82.02	0.0745752
82.4	0.0815925	82.4	0.077475	82.4	0.0941394	82.4	0.0945386	82.4	0.0847935		82.22	0.0814708	82.22	0.0771999	82.22	0.0811602	82.22	0.071315	82.22	0.0829529	82.22	0.0806937
82.6	0.0839816	82.6	0.0771513	82.6	0.0956486	82.6	0.0946813	82.6	0.0898005		82.41	0.0789179	82.41	0.0748607	82.41	0.0829001	82.41	0.0792923	82.41	0.089395	82.41	0.0740629
82.8	0.084737	82.8	0.079481	82.8	0.0964297	82.8	0.0934449	82.8	0.0840559		82.61	0.0823656	82.61	0.0756861	82.61	0.0843069	82.61	0.076334	82.61	0.0861178	82.61	0.0738473
83	0.0877584	83	0.0803004	83	0.0974353	83	0.0966027	83	0.084709		82.82	0.087065	82.82	0.0762525	82.82	0.0839615	82.82	0.0800841	82.82	0.0888781	82.82	0.0791699
83.21	0.0878869	83.21	0.0837094	83.21	0.100232	83.21	0.100206	83.21	0.0866642		83	0.0876544	83	0.0793773	83	0.0864071	83	0.0784316	83	0.0895851	83	0.0797806
83.41	0.0851129	83.41	0.0824399	83.41	0.0985421	83.41	0.099362	83.41	0.0839021		83.22	0.0869276	83.22	0.0802134	83.22	0.0849438	83.22	0.0778111	83.22	0.0930111	83.22	0.0820552
83.61	0.0890345	83.61	0.0861302	83.61	0.0969707	83.61	0.100812	83.61	0.0899171		83.41	0.0924389	83.41	0.0762687	83.41	0.0886688	83.41	0.079581	83.41	0.0941429	83.41	0.0783756
83.8	0.0878716	83.8	0.0848214	83.8	0.0999023	83.8	0.104837	83.8	0.0890508		83.6	0.0903154	83.6	0.0823586	83.6	0.0855335	83.6	0.0789225	83.6	0.0981137	83.6	0.084726
84	0.0899048	84	0.0873578	84	0.101959	84	0.103162	84	0.0923619		83.81	0.0907585	83.81	0.0840375	83.81	0.0879919	83.81	0.0815666	83.81	0.0898553	83.81	0.0801466
84.21	0.088236	84.21	0.0849004	84.21	0.101712	84.21	0.101761	84.21	0.0906652		84.02	0.0910474	84.02	0.0845169	84.02	0.0891495	84.02	0.0822904	84.02	0.0911675	84.02	0.0837251
84.41	0.0902454	84.41	0.0831144	84.41	0.102296	84.41	0.101059	84.41	0.0914686		84.2	0.0921903	84.2	0.0834019	84.2	0.0872018	84.2	0.078643	84.2	0.0966067	84.2	0.0808925
84.61	0.0883984	84.61	0.0875356	84.61	0.102873	84.61	0.109369	84.61	0.0913034		84.42	0.0903527	84.42	0.0843226	84.42	0.0907368	84.42	0.0842045	84.42	0.0969212	84.42	0.0838828
84.81	0.0939757	84.81	0.0894075	84.81	0.105238	84.81	0.109341	84.81	0.0947571		84.61	0.0942186	84.61	0.0820414	84.61	0.0930446	84.61	0.0857945	84.61	0.0972521	84.61	0.082531
85.02	0.094598	85.02	0.0887275	85.02	0.105505	85.02	0.110223	85.02	0.0962227		84.81	0.090932	84.81	0.0862736	84.81	0.0886526	84.81	0.0858794	84.81	0.0997389	84.81	0.0841657
85.22	0.0927748	85.22	0.0909433	85.22	0.103919	85.22	0.107527	85.22	0.0964405		85.01	0.0897293	85.01	0.0849393	85.01	0.0914812	85.01	0.0840201	85.01	0.099836	85.01	0.0893368
85.42	0.096777	85.42	0.0880652	85.42	0.105073	85.42	0.110066	85.42	0.0944898		85.22	0.0889172	85.22	0.0843475	85.22	0.0938789	85.22	0.0838094	85.22	0.101403	85.22	0.086597
85.61	0.0930033	85.61	0.0880947	85.61	0.112914	85.61	0.109389	85.61	0.0979784		85.42	0.0953894	85.42	0.0867351	85.42	0.0959369	85.42	0.0934929	85.42	0.0971378	85.42	0.0893511
85.81	0.0942483	85.81	0.0883451	85.81	0.110054	85.81	0.109558	85.81	0.100055		85.61	0.0956883	85.61	0.0833605	85.61	0.0938536	85.61	0.090918	85.61	0.100873	85.61	0.0883006
86.02	0.0965487	86.02	0.0958356	86.02	0.106689	86.02	0.113097	86.02	0.0976146		85.81	0.0938831	85.81	0.0855578	85.81	0.0953383	85.81	0.0890008	85.81	0.0984752	85.81	0.0936347
86.22	0.097862	86.22	0.0917535	86.22	0.111993	86.22	0.108543	86.22	0.101535		86.01	0.0946983	86.01	0.0909679	86.01	0.0914807	86.01	0.0893528	86.01	0.10326	86.01	0.0926389
86.42	0.0984393	86.42	0.0932755	86.42	0.112533	86.42	0.108414	86.42	0.0985852		86.2	0.0988027	86.2	0.0891255	86.2	0.0935082	86.2	0.094008	86.2	0.104865	86.2	0.0876792
86.62	0.100811	86.62	0.0899694	86.62	0.109282	86.62	0.11516	86.62	0.0997746		86.42	0.101198	86.42	0.0900862	86.42	0.0937997	86.42	0.090814	86.42	0.0984293	86.42	0.092147
86.81	0.0987562	86.81	0.0974384	86.81	0.11424	86.81	0.112139	86.81	0.102093		86.62	0.0989905	86.62	0.092292	86.62	0.0991977	86.62	0.0921332	86.62	0.105127	86.62	0.0950263
87	0.0981568	87	0.0974648	87	0.113025	87	0.112863	87	0.104194		86.81	0.10405	86.81	0.0939636	86.81	0.0989805	86.81	0.0931272	86.81	0.103538	86.81	0.0894863
87.22	0.0995816	87.22	0.0959314	87.22	0.11699	87.22	0.113203	87.22	0.103497		87.01	0.0957155	87.01	0.0915411	87.01	0.0967585	87.01	0.0932493	87.01	0.106114	87.01	0.0897387
87.42	0.0960233	87.42	0.0949781	87.42	0.116467	87.42	0.115713	87.42	0.101109		87.21	0.0992744	87.21	0.0927927	87.21	0.0988677	87.21	0.0936834	87.21	0.105535	87.21	0.0946338
87.61	0.0964737	87.61	0.0964202	87.61	0.110222	87.61	0.115557	87.61	0.100264		87.4	0.101854	87.4	0.0932146	87.4	0.10028	87.4	0.092089	87.4	0.108773	87.4	0.0965456
87.81	0.104415	87.81	0.102743	87.81	0.114348	87.81	0.11513	87.81	0.103376		87.62	0.103756	87.62	0.092367	87.62	0.104125	87.62	0.0953639	87.62	0.105998	87.62	0.0941382
88.01	0.104588	88.01	0.0988454	88.01	0.119091	88.01	0.114309	88.01	0.105919		87.81	0.101605	87.81	0.0977147	87.81	0.0944883	87.81	0.097233	87.81	0.106446	87.81	0.0968134
88.22	0.103773	88.22	0.0959788	88.22	0.116312	88.22	0.116516	88.22	0.105447		87.99	0.102781	87.99	0.0973869	87.99	0.0991365	87.99	0.0987015	87.99	0.112574	87.99	0.0969605
88.42	0.102619	88.42	0.100928	88.42	0.117178	88.42	0.121232	88.42	0.107001		88.21	0.106228	88.21	0.0998692	88.21	0.101053	88.21	0.096342	88.21	0.110512	88.21	0.0979403
88.61	0.106949	88.61	0.0990145	88.61	0.117106	88.61	0.118608	88.61	0.108381		88.42	0.106848	88.42	0.101775	88.42	0.104028	88.42	0.0997934	88.42	0.111979	88.42	0.0984587
88.81	0.10842	88.81	0.102586	88.81	0.121324	88.81	0.121356	88.81	0.107338		88.6	0.106672	88.6	0.0943151	88.6	0.103256	88.6	0.0992925	88.6	0.110629	88.6	0.100365
89.01	0.108188	89.01	0.101858	89.01	0.124955	89.01	0.121556	89.01	0.109542		88.82	0.107237	88.82	0.100261	88.82	0.103227	88.82	0.0936133	88.82	0.111149	88.82	0.106299
89.21	0.110347	89.21	0.10289	89.21	0.118817	89.21	0.124619	89.21	0.106402		89.01	0.10771	89.01	0.0966323	89.01	0.105093	89.01	0.0974828	89.01	0.111625	89.01	0.107562
89.4	0.108681	89.4	0.103553	89.4	0.119033	89.4	0.123256	89.4	0.113722		89.2	0.104085	89.2	0.102211	89.2	0.107715	89.2	0.0988324	89.2	0.11332	89.2	0.0998221
89.62	0.109187	89.62	0.104102	89.62	0.123879	89.62	0.122201	89.62	0.110821		89.41	0.108383	89.41	0.103201	89.41	0.108041	89.41	0.0994798	89.41	0.113961	89.41	0.101741
89.82	0.112173	89.82	0.105806	89.82	0.128976	89.82	0.125408	89.82	0.113132		89.62	0.114221	89.62	0.1004	89.62	0.111607	89.62	0.104438	89.62	0.113286	89.62	0.101319
90.01	0.114102	90.01	0.105326	90.01	0.118224	90.01	0.128401	90.01	0.11767		89.8	0.111456	89.8	0.100409	89.8	0.106735	89.8	0.106826	89.8	0.117509	89.8	0.104592
90.21	0.111786	90.21	0.102157	90.21	0.127184	90.21	0.122062	90.21	0.113861		90.02	0.110958	90.02	0.101796	90.02	0.10999	90.02	0.103183	90.02	0.116016	90.02	0.104414
90.4	0.110754	90.4	0.109308	90.4	0.128049	90.4	0.122839	90.4	0.114853		90.21	0.115965	90.21	0.102815	90.21	0.10883	90.21	0.0997665	90.21	0.116163	90.21	0.107285
90.62	0.111337	90.62	0.108505	90.62	0.123412	90.62	0.126	90.62	0.117889		90.4	0.108914	90.4	0.102455	90.4	0.108873	90.4	0.102605	90.4	0.120037	90.4	0.105598
90.82	0.112927	90.82	0.109108	90.82	0.12537	90.82	0.124619	90.82	0.117779		90.62	0.116912	90.62	0.105636	90.62	0.110081	90.62	0.107409	90.62	0.12258	90.62	0.108249
91.02	0.112878	91.02	0.107658	91.02	0.126814	91.02	0.129342	91.02	0.118453		90.82	0.114887	90.82	0.107126	90.82	0.113261	90.82	0.107341	90.82	0.120783	90.82	0.108863
91.21	0.117582	91.21	0.116581	91.21	0.127245	91.21	0.129014	91.21	0.117347		91.02	0.11428	91.02	0.107176	91.02	0.110848	91.02	0.103877	91.02	0.123211	91.02	0.110854
91.41	0.12052	91.41	0.109909	91.41	0.130984	91.41	0.131549	91.41	0.120403		91.21	0.117315	91.21	0.106934	91.21	0.111498	91.21	0.107552	91.21	0.123204	91.21	0.116473
91.62	0.117698	91.62	0.109677	91.62	0.132024	91.62	0.128988	91.62	0.119295		91.41	0.120169	91.41	0.103789	91.41	0.112818	91.41	0.107456	91.41	0.124163	91.41	0.114311
91.82	0.117039	91.82	0.113131	91.82	0.13244	91.82	0.13144	91.82	0.119727		91.61	0.114954	91.61	0.111096	91.61	0.110262	91.61	0.110986	91.61	0.119584	91.61	0.114175
92.02	0.118298	92.02	0.112816	92.02	0.132698	92.02	0.13123	92.02	0.121676		91.8	0.116709	91.8	0.112297	91.8	0.114095	91.8	0.110816	91.8	0.125443	91.8	0.114282
92.22	0.119527	92.22	0.112508	92.22	0.134601	92.22	0.138675	92.22	0.117392		92.02	0.120392	92.02	0.104154	92.02	0.113083	92.02	0.11241	92.02	0.127056	92.02	0.110926
92.41	0.115884	92.41	0.112934	92.41	0.133555	92.41	0.132033	92.41	0.126698		92.22	0.117499	92.22	0.105804	92.22	0.116695	92.22	0.110607	92.22	0.125974	92.22	0.114966
92.6	0.123422	92.6	0.114217	92.6	0.132193	92.6	0.137211	92.6	0.123839		92.41	0.119858	92.41	0.108569	92.41	0.117293	92.41	0.108745	92.41	0.126042	92.41	0.121851
92.82	0.12203	92.82	0.113892	92.82	0.139813	92.82	0.133827	92.82	0.123271		92.61	0.119463	92.61	0.110025	92.61	0.121762	92.61	0.112548	92.61	0.126531	92.61	0.114695
93.02	0.124044	93.02	0.118929	93.02	0.136554	93.02	0.135284	93.02	0.122639		92.81	0.118848	92.81	0.115766	92.81	0.117464	92.81	0.114215	92.81	0.130543	92.81	0.116487
93.21	0.125303	93.21	0.118651	93.21	0.134465	93.21	0.138027	93.21	0.123186		93	0.119979	93	0.114503	93	0.122731	93	0.111522	93	0.126347	93	0.120877
93.43	0.122159	93.43	0.116244	93.43	0.137664	93.43	0.132946	93.43	0.127913		93.22	0.121518	93.22	0.113451	93.22	0.120726	93.22	0.114277	93.22	0.132043	93.22	0.117902
93.61	0.120742	93.61	0.117807	93.61	0.138886	93.61	0.137488	93.61	0.126845		93.42	0.121251	93.42	0.116654	93.42	0.123637	93.42	0.116018	93.42	0.131117	93.42	0.120065
93.8	0.121151	93.8	0.116045	93.8	0.136704	93.8	0.135729	93.8	0.127795		93.59	0.122808	93.59	0.11108	93.59	0.123157	93.59	0.119705	93.59	0.129435	93.59	0.115622
94.02	0.125369	94.02	0.120671	94.02	0.138777	94.02	0.142306	94.02	0.130374		93.81	0.123573	93.81	0.114088	93.81	0.125559	93.81	0.119224	93.81	0.127449	93.81	0.118193
94.22	0.124889	94.22	0.121311	94.22	0.141961	94.22	0.146345	94.22	0.12936		94.02	0.128091	94.02	0.117796	94.02	0.121944	94.02	0.118386	94.02	0.129841	94.02	0.120362
94.41	0.12855	94.41	0.119542	94.41	0.143052	94.41	0.13903	94.41	0.132927		94.2	0.130893	94.2	0.117424	94.2	0.124469	94.2	0.117528	94.2	0.133314	94.2	0.122565
94.61	0.124387	94.61	0.122426	94.61	0.13946	94.61	0.144988	94.61	0.131107		94.42	0.123514	94.42	0.121535	94.42	0.125141	94.42	0.119388	94.42	0.133614	94.42	0.121808
94.81	0.12707	94.81	0.124058	94.81	0.144115	94.81	0.142226	94.81	0.135446		94.61	0.126733	94.61	0.118364	94.61	0.131727	94.61	0.118536	94.61	0.136082	94.61	0.119986
95	0.129955	95	0.126793	95	0.144894	95	0.142828	95	0.133061		94.8	0.128089	94.8	0.118665	94.8	0.128168	94.8	0.126078	94.8	0.130198	94.8	0.123961
95.22	0.13019	95.22	0.12526	95.22	0.148895	95.22	0.151045	95.22	0.137052		95.01	0.130051	95.01	0.126906	95.01	0.125282	95.01	0.121348	95.01	0.139305	95.01	0.126864
95.41	0.135278	95.41	0.129252	95.41	0.145088	95.41	0.143732	95.41	0.135855		95.22	0.130411	95.22	0.121436	95.22	0.12825	95.22	0.120855	95.22	0.135593	95.22	0.128244
95.61	0.13579	95.61	0.126201	95.61	0.145877	95.61	0.145716	95.61	0.135559		95.4	0.13453	95.4	0.12089	95.4	0.126947	95.4	0.121211	95.4	0.139655	95.4	0.125471
95.81	0.135231	95.81	0.123963	95.81	0.144089	95.81	0.147006	95.81	0.138758		95.62	0.133272	95.62	0.122277	95.62	0.1266	95.62	0.121521	95.62	0.13932	95.62	0.124069
96	0.135251	96	0.127775	96	0.147754	96	0.1499	96	0.137434		95.81	0.134989	95.81	0.121543	95.81	0.12873	95.81	0.123263	95.81	0.138961	95.81	0.128803
96.2	0.135996	96.2	0.125635	96.2	0.148247	96.2	0.146936	96.2	0.137393		96	0.139488	96	0.122	96	0.129437	96	0.12451	96	0.139041	96	0.129564
96.42	0.130102	96.42	0.128139	96.42	0.14743	96.42	0.15161	96.42	0.137593		96.22	0.134666	96.22	0.122487	96.22	0.132892	96.22	0.123185	96.22	0.13888	96.22	0.126818
96.62	0.135433	96.62	0.130782	96.62	0.149508	96.62	0.150312	96.62	0.137361		96.42	0.134298	96.42	0.12068	96.42	0.131937	96.42	0.120107	96.42	0.136657	96.42	0.126615
96.81	0.136795	96.81	0.12908	96.81	0.149576	96.81	0.150238	96.81	0.136692		96.62	0.135857	96.62	0.118954	96.62	0.13482	96.62	0.126023	96.62	0.139931	96.62	0.130456
97.01	0.13131	97.01	0.128807	97.01	0.150205	97.01	0.152198	97.01	0.13689		96.82	0.140837	96.82	0.126655	96.82	0.133499	96.82	0.126441	96.82	0.138766	96.82	0.131929
97.22	0.133927	97.22	0.128157	97.22	0.149614	97.22	0.151922	97.22	0.144		97.01	0.139534	97.01	0.128989	97.01	0.132584	97.01	0.131376	97.01	0.142497	97.01	0.13384
97.4	0.139879	97.4	0.12985	97.4	0.149657	97.4	0.15303	97.4	0.139869		97.2	0.137868	97.2	0.132162	97.2	0.136621	97.2	0.126747	97.2	0.143534	97.2	0.131952
97.62	0.141286	97.62	0.129547	97.62	0.156671	97.62	0.157801	97.62	0.143788		97.42	0.136286	97.42	0.130048	97.42	0.138346	97.42	0.131442	97.42	0.14477	97.42	0.133492
97.82	0.14222	97.82	0.134176	97.82	0.155874	97.82	0.157224	97.82	0.141552		97.62	0.13679	97.62	0.127071	97.62	0.13605	97.62	0.132569	97.62	0.145925	97.62	0.138122
98.01	0.135625	98.01	0.13396	98.01	0.155381	98.01	0.159105	98.01	0.149074		97.82	0.139913	97.82	0.129004	97.82	0.137808	97.82	0.131069	97.82	0.146188	97.82	0.133566
98.21	0.14352	98.21	0.134493	98.21	0.154624	98.21	0.156749	98.21	0.145193		97.99	0.143863	97.99	0.130241	97.99	0.138796	97.99	0.134511	97.99	0.146811	97.99	0.136641
98.42	0.14484	98.42	0.134053	98.42	0.155358	98.42	0.152775	98.42	0.14486		98.21	0.142267	98.21	0.130532	98.21	0.142241	98.21	0.134821	98.21	0.144005	98.21	0.138284
98.62	0.140505	98.62	0.136396	98.62	0.155276	98.62	0.156869	98.62	0.14524		98.41	0.142168	98.41	0.134585	98.41	0.135512	98.41	0.132742	98.41	0.149	98.41	0.136227
98.81	0.144219	98.81	0.136811	98.81	0.156476	98.81	0.157692	98.81	0.1413		98.6	0.146589	98.6	0.13306	98.6	0.142	98.6	0.137129	98.6	0.14722	98.6	0.141583
99.03	0.14052	99.03	0.141833	99.03	0.160504	99.03	0.160106	99.03	0.146334		98.82	0.142785	98.82	0.133118	98.82	0.142153	98.82	0.130722	98.82	0.150084	98.82	0.141911
99.21	0.145983	99.21	0.141824	99.21	0.162246	99.21	0.161751	99.21	0.142061		99.01	0.143947	99.01	0.136857	99.01	0.139018	99.01	0.134994	99.01	0.14904	99.01	0.141955
99.4	0.145048	99.4	0.136837	99.4	0.158893	99.4	0.16632	99.4	0.147692		99.19	0.145515	99.19	0.1347	99.19	0.144431	99.19	0.136576	99.19	0.155898	99.19	0.139466
99.62	0.145448	99.62	0.142943	99.62	0.164323	99.62	0.163529	99.62	0.155213		99.41	0.146526	99.41	0.138134	99.41	0.144174	99.41	0.13641	99.41	0.151322	99.41	0.141339
99.82	0.148318	99.82	0.143349	99.82	0.166353	99.82	0.164726	99.82	0.146132		99.62	0.147594	99.62	0.135005	99.62	0.142365	99.62	0.138749	99.62	0.156225	99.62	0.145032
100.01	0.147675	100.01	0.143232	100.01	0.166424	100.01	0.165811	100.01	0.152233		99.8	0.150257	99.8	0.137721	99.8	0.147073	99.8	0.136559	99.8	0.158299	99.8	0.14297
100.21	0.1486	100.21	0.141148	100.21	0.164652	100.21	0.166585	100.21	0.153126		100.02	0.149574	100.02	0.142883	100.02	0.149728	100.02	0.139897	100.02	0.159152	100.02	0.149513
100.41	0.148672	100.41	0.139715	100.41	0.165869	100.41	0.16642	100.41	0.155115		100.21	0.146439	100.21	0.139159	100.21	0.147697	100.21	0.14302	100.21	0.155533	100.21	0.141987
100.6	0.153133	100.6	0.14794	100.6	0.168541	100.6	0.165757	100.6	0.15283		100.4	0.148527	100.4	0.138856	100.4	0.147219	100.4	0.143874	100.4	0.157407	100.4	0.145383
100.82	0.152028	100.82	0.146292	100.82	0.163375	100.82	0.17061	100.82	0.155487		100.61	0.151079	100.61	0.139992	100.61	0.147333	100.61	0.147439	100.61	0.15691	100.61	0.148305
101.02	0.150378	101.02	0.150267	101.02	0.167836	101.02	0.166207	101.02	0.157938		100.82	0.15069	100.82	0.141671	100.82	0.149893	100.82	0.144378	100.82	0.157981	100.82	0.143671
101.21	0.151478	101.21	0.148941	101.21	0.167549	101.21	0.171502	101.21	0.157251		101.02	0.148932	101.02	0.145167	101.02	0.151198	101.02	0.144708	101.02	0.162541	101.02	0.150111
101.41	0.150012	101.41	0.145532	101.41	0.170023	101.41	0.172664	101.41	0.158118		101.22	0.155417	101.22	0.141308	101.22	0.148962	101.22	0.143959	101.22	0.1597	101.22	0.149744
101.62	0.155589	101.62	0.149799	101.62	0.166386	101.62	0.171818	101.62	0.160151		101.41	0.155168	101.41	0.138748	101.41	0.151048	101.41	0.140131	101.41	0.166601	101.41	0.14493
101.8	0.156316	101.8	0.149227	101.8	0.168319	101.8	0.172983	101.8	0.154655		101.6	0.15185	101.6	0.141731	101.6	0.148003	101.6	0.142869	101.6	0.163733	101.6	0.151681
102.02	0.153995	102.02	0.148739	102.02	0.167596	102.02	0.173873	102.02	0.158465		101.82	0.155472	101.82	0.143021	101.82	0.155201	101.82	0.141896	101.82	0.161531	101.82	0.151608
102.21	0.154446	102.21	0.152143	102.21	0.168504	102.21	0.172476	102.21	0.162236		102.02	0.156451	102.02	0.14226	102.02	0.151364	102.02	0.151319	102.02	0.163221	102.02	0.15566
102.41	0.158272	102.41	0.152188	102.41	0.170224	102.41	0.175629	102.41	0.162985		102.21	0.153257	102.21	0.142853	102.21	0.151609	102.21	0.151239	102.21	0.16538	102.21	0.157169
102.61	0.160187	102.61	0.15521	102.61	0.171781	102.61	0.175578	102.61	0.160346		102.41	0.159808	102.41	0.146375	102.41	0.153014	102.41	0.148048	102.41	0.164055	102.41	0.151186
102.82	0.160308	102.82	0.152107	102.82	0.17425	102.82	0.172908	102.82	0.168112		102.61	0.159241	102.61	0.149424	102.61	0.156385	102.61	0.146049	102.61	0.16264	102.61	0.157646
103.02	0.161761	103.02	0.152437	103.02	0.177446	103.02	0.173737	103.02	0.163735		102.8	0.158507	102.8	0.148376	102.8	0.157938	102.8	0.147131	102.8	0.16574	102.8	0.154852
103.22	0.163829	103.22	0.154173	103.22	0.172785	103.22	0.175178	103.22	0.166622		103.02	0.15923	103.02	0.147467	103.02	0.157221	103.02	0.148207	103.02	0.164846	103.02	0.157936
103.42	0.158771	103.42	0.156786	103.42	0.175299	103.42	0.180547	103.42	0.161507		103.22	0.162562	103.22	0.152808	103.22	0.156367	103.22	0.150702	103.22	0.164946	103.22	0.161023
103.61	0.163966	103.61	0.159265	103.61	0.184106	103.61	0.17689	103.61	0.164603		103.42	0.157225	103.42	0.147336	103.42	0.158048	103.42	0.150283	103.42	0.166134	103.42	0.156103
103.82	0.162868	103.82	0.158737	103.82	0.179348	103.82	0.175193	103.82	0.160924		103.59	0.158519	103.59	0.151466	103.59	0.157708	103.59	0.151435	103.59	0.174466	103.59	0.157994
104.02	0.164103	104.02	0.15602	104.02	0.180601	104.02	0.178493	104.02	0.169412		103.81	0.162582	103.81	0.152298	103.81	0.159667	103.81	0.153153	103.81	0.167862	103.81	0.159849
104.22	0.17027	104.22	0.157074	104.22	0.174802	104.22	0.188739	104.22	0.16647		104.02	0.164279	104.02	0.15441	104.02	0.160595	104.02	0.159316	104.02	0.169303	104.02	0.160963
104.41	0.163905	104.41	0.157329	104.41	0.183635	104.41	0.186571	104.41	0.166804		104.2	0.16516	104.2	0.154075	104.2	0.160309	104.2	0.155424	104.2	0.174662	104.2	0.160205
104.61	0.165973	104.61	0.162848	104.61	0.182609	104.61	0.187759	104.61	0.169634		104.42	0.164647	104.42	0.150434	104.42	0.166607	104.42	0.160584	104.42	0.17085	104.42	0.162684
104.81	0.164563	104.81	0.158498	104.81	0.177142	104.81	0.184085	104.81	0.174149		104.61	0.162291	104.61	0.154856	104.61	0.165019	104.61	0.159368	104.61	0.174344	104.61	0.165864
105.02	0.167197	105.02	0.163306	105.02	0.184166	105.02	0.185497	105.02	0.169003		104.8	0.16576	104.8	0.156641	104.8	0.165051	104.8	0.157657	104.8	0.167652	104.8	0.163795
105.22	0.170765	105.22	0.169145	105.22	0.184827	105.22	0.183358	105.22	0.169808		105.01	0.169683	105.01	0.155404	105.01	0.165927	105.01	0.158507	105.01	0.175949	105.01	0.164427
105.42	0.170338	105.42	0.161843	105.42	0.185095	105.42	0.191605	105.42	0.169115		105.22	0.166349	105.22	0.157091	105.22	0.165693	105.22	0.157756	105.22	0.17535	105.22	0.165894
105.61	0.168432	105.61	0.162497	105.61	0.182099	105.61	0.190577	105.61	0.174074		105.4	0.168782	105.4	0.155482	105.4	0.167867	105.4	0.161576	105.4	0.180046	105.4	0.169396
105.81	0.168819	105.81	0.165928	105.81	0.193832	105.81	0.188659	105.81	0.172874		105.62	0.165016	105.62	0.15727	105.62	0.167608	105.62	0.160226	105.62	0.177898	105.62	0.1701
106.01	0.171257	106.01	0.162654	106.01	0.182019	106.01	0.188003	106.01	0.172036		105.81	0.165767	105.81	0.160147	105.81	0.170798	105.81	0.163488	105.81	0.184368	105.81	0.167345
106.2	0.167299	106.2	0.159334	106.2	0.188987	106.2	0.190948	106.2	0.176801		106	0.169232	106	0.157019	106	0.165899	106	0.162255	106	0.17828	106	0.167069
106.4	0.176075	106.4	0.168244	106.4	0.186613	106.4	0.19106	106.4	0.175236		106.21	0.171838	106.21	0.157598	106.21	0.16984	106.21	0.166328	106.21	0.183747	106.21	0.176759
106.62	0.172205	106.62	0.16627	106.62	0.182493	106.62	0.192606	106.62	0.17972		106.42	0.167744	106.42	0.162218	106.42	0.171685	106.42	0.165231	106.42	0.178113	106.42	0.171443
106.81	0.175804	106.81	0.167559	106.81	0.190904	106.81	0.191559	106.81	0.176993		106.6	0.173959	106.6	0.16582	106.6	0.171385	106.6	0.16676	106.6	0.185082	106.6	0.172126
107	0.176029	107	0.170619	107	0.188689	107	0.193205	107	0.179977		106.82	0.170889	106.82	0.16414	106.82	0.169763	106.82	0.168787	106.82	0.183572	106.82	0.170529
107.22	0.179764	107.22	0.170531	107.22	0.191334	107.22	0.196157	107.22	0.182458		107.01	0.172425	107.01	0.162632	107.01	0.172784	107.01	0.162458	107.01	0.186616	107.01	0.171344
107.4	0.174818	107.4	0.177041	107.4	0.189648	107.4	0.197843	107.4	0.174927		107.2	0.174826	107.2	0.164173	107.2	0.172162	107.2	0.166409	107.2	0.185935	107.2	0.169217
107.61	0.185081	107.61	0.174672	107.61	0.192969	107.61	0.194886	107.61	0.179269		107.42	0.17642	107.42	0.165857	107.42	0.176186	107.42	0.168335	107.42	0.186853	107.42	0.169435
107.82	0.176066	107.82	0.17493	107.82	0.191827	107.82	0.194986	107.82	0.183486		107.62	0.175	107.62	0.166842	107.62	0.174988	107.62	0.166569	107.62	0.189222	107.62	0.172509
108.01	0.179092	108.01	0.172574	108.01	0.197389	108.01	0.197238	108.01	0.183356		107.81	0.176176	107.81	0.163173	107.81	0.175372	107.81	0.17247	107.81	0.187406	107.81	0.175755
108.21	0.181267	108.21	0.17695	108.21	0.194072	108.21	0.195454	108.21	0.18404		108.01	0.178989	108.01	0.169974	108.01	0.175957	108.01	0.16717	108.01	0.189018	108.01	0.178369
108.42	0.180885	108.42	0.176411	108.42	0.19342	108.42	0.202455	108.42	0.186145		108.21	0.175423	108.21	0.16657	108.21	0.176285	108.21	0.171128	108.21	0.19198	108.21	0.175674
108.6	0.180227	108.6	0.171272	108.6	0.196846	108.6	0.195332	108.6	0.184949		108.4	0.179787	108.4	0.175232	108.4	0.179886	108.4	0.170163	108.4	0.187743	108.4	0.176666
108.82	0.178844	108.82	0.175645	108.82	0.198125	108.82	0.201949	108.82	0.184785		108.62	0.179305	108.62	0.169369	108.62	0.175847	108.62	0.173024	108.62	0.192074	108.62	0.177161
109.01	0.183633	109.01	0.177873	109.01	0.201383	109.01	0.202011	109.01	0.185782		108.82	0.177581	108.82	0.16987	108.82	0.179443	108.82	0.172845	108.82	0.190765	108.82	0.178012
109.21	0.184793	109.21	0.177374	109.21	0.198089	109.21	0.199659	109.21	0.190282		109.01	0.182103	109.01	0.172721	109.01	0.182547	109.01	0.174257	109.01	0.186517	109.01	0.184574
109.42	0.181019	109.42	0.177519	109.42	0.197152	109.42	0.206491	109.42	0.186715		109.21	0.180467	109.21	0.16847	109.21	0.179854	109.21	0.176418	109.21	0.193415	109.21	0.179309
109.6	0.186986	109.6	0.178423	109.6	0.201566	109.6	0.208344	109.6	0.191639		109.41	0.185012	109.41	0.167747	109.41	0.177339	109.41	0.175683	109.41	0.194897	109.41	0.176312
109.81	0.184021	109.81	0.179254	109.81	0.202103	109.81	0.202335	109.81	0.198433		109.62	0.180404	109.62	0.172569	109.62	0.182351	109.62	0.178892	109.62	0.19491	109.62	0.181539
110.02	0.186583	110.02	0.177338	110.02	0.20278	110.02	0.203896	110.02	0.191242		109.82	0.184952	109.82	0.17597	109.82	0.184914	109.82	0.179091	109.82	0.195108	109.82	0.184308
110.21	0.186271	110.21	0.179995	110.21	0.201881	110.21	0.208616	110.21	0.190273		110.02	0.187188	110.02	0.170478	110.02	0.183504	110.02	0.174034	110.02	0.197236	110.02	0.187927
110.4	0.189973	110.4	0.186071	110.4	0.202692	110.4	0.203275	110.4	0.190926		110.21	0.188485	110.21	0.17609	110.21	0.183584	110.21	0.180011	110.21	0.1981	110.21	0.186134
110.62	0.189643	110.62	0.180387	110.62	0.204777	110.62	0.20643	110.62	0.188855		110.4	0.188093	110.4	0.17492	110.4	0.187941	110.4	0.177969	110.4	0.19376	110.4	0.187677
110.8	0.188347	110.8	0.181774	110.8	0.206584	110.8	0.208712	110.8	0.194026		110.61	0.189439	110.61	0.179281	110.61	0.180696	110.61	0.184711	110.61	0.197079	110.61	0.191288
111.02	0.194473	111.02	0.186259	111.02	0.207054	111.02	0.212026	111.02	0.202472		110.82	0.195569	110.82	0.177263	110.82	0.189339	110.82	0.183323	110.82	0.196048	110.82	0.18413
111.22	0.189971	111.22	0.189489	111.22	0.209721	111.22	0.208651	111.22	0.19926		111	0.190027	111	0.182103	111	0.189974	111	0.181798	111	0.198557	111	0.18789
111.41	0.186768	111.41	0.183969	111.41	0.205531	111.41	0.210661	111.41	0.197081		111.22	0.189684	111.22	0.17886	111.22	0.188056	111.22	0.184383	111.22	0.196576	111.22	0.186728
111.61	0.195488	111.61	0.187015	111.61	0.208107	111.61	0.211213	111.61	0.20253		111.41	0.188794	111.41	0.180846	111.41	0.185292	111.41	0.18435	111.41	0.204516	111.41	0.194299
111.8	0.189792	111.8	0.191514	111.8	0.209683	111.8	0.211819	111.8	0.193962		111.6	0.194002	111.6	0.178328	111.6	0.188361	111.6	0.179915	111.6	0.20538	111.6	0.192109
112.02	0.192342	112.02	0.186524	112.02	0.211365	112.02	0.213474	112.02	0.20355		111.82	0.195385	111.82	0.172539	111.82	0.19128	111.82	0.184405	111.82	0.207131	111.82	0.193911
112.22	0.196855	112.22	0.191526	112.22	0.207374	112.22	0.214867	112.22	0.203447		112.02	0.194249	112.02	0.180118	112.02	0.196822	112.02	0.185758	112.02	0.208258	112.02	0.190792
112.41	0.193551	112.41	0.189528	112.41	0.210117	112.41	0.215917	112.41	0.204878		112.2	0.193447	112.2	0.184531	112.2	0.194977	112.2	0.181602	112.2	0.200013	112.2	0.194083
112.6	0.197871	112.6	0.192147	112.6	0.211763	112.6	0.215198	112.6	0.200497		112.42	0.196097	112.42	0.186543	112.42	0.191905	112.42	0.185456	112.42	0.206218	112.42	0.193707
112.82	0.195891	112.82	0.192385	112.82	0.213256	112.82	0.21573	112.82	0.203468		112.61	0.195563	112.61	0.186252	112.61	0.196318	112.61	0.187481	112.61	0.203529	112.61	0.196683
113	0.197224	113	0.194852	113	0.209025	113	0.218282	113	0.203078		112.8	0.195803	112.8	0.183021	112.8	0.194801	112.8	0.192769	112.8	0.205723	112.8	0.193082
113.22	0.196791	113.22	0.192867	113.22	0.209377	113.22	0.217603	113.22	0.201541		113.02	0.197958	113.02	0.183668	113.02	0.194378	113.02	0.192457	113.02	0.206611	113.02	0.194556
113.41	0.192653	113.41	0.190955	113.41	0.217313	113.41	0.224186	113.41	0.204536		113.22	0.19923	113.22	0.183149	113.22	0.197292	113.22	0.188412	113.22	0.206181	113.22	0.197555
113.61	0.202985	113.61	0.198016	113.61	0.216198	113.61	0.220033	113.61	0.207965		113.41	0.199815	113.41	0.188365	113.41	0.194327	113.41	0.189117	113.41	0.210934	113.41	0.204852
113.81	0.202699	113.81	0.192458	113.81	0.217212	113.81	0.223848	113.81	0.204378		113.61	0.20013	113.61	0.182514	113.61	0.197067	113.61	0.189025	113.61	0.209865	113.61	0.200623
114.02	0.199964	114.02	0.191676	114.02	0.22028	114.02	0.224182	114.02	0.205525		113.81	0.196277	113.81	0.186192	113.81	0.195861	113.81	0.192402	113.81	0.209467	113.81	0.199128
114.2	0.202159	114.2	0.200176	114.2	0.214743	114.2	0.223204	114.2	0.206944		114	0.203761	114	0.192965	114	0.197341	114	0.192142	114	0.213555	114	0.201714
114.42	0.202485	114.42	0.19422	114.42	0.219362	114.42	0.223533	114.42	0.209513		114.22	0.198956	114.22	0.187071	114.22	0.19982	114.22	0.194183	114.22	0.2145	114.22	0.204991
114.61	0.20207	114.61	0.198029	114.61	0.219591	114.61	0.222953	114.61	0.212524		114.42	0.204425	114.42	0.189248	114.42	0.197975	114.42	0.192817	114.42	0.208737	114.42	0.205341
114.8	0.20738	114.8	0.203329	114.8	0.221257	114.8	0.22506	114.8	0.212305		114.61	0.207324	114.61	0.196595	114.61	0.20061	114.61	0.193083	114.61	0.21635	114.61	0.205351
115.02	0.20446	115.02	0.199508	115.02	0.223007	115.02	0.221215	115.02	0.21332		114.81	0.207603	114.81	0.195278	114.81	0.198715	114.81	0.194218	114.81	0.213018	114.81	0.203801
115.2	0.208594	115.2	0.200316	115.2	0.223443	115.2	0.226221	115.2	0.211013		115.01	0.205429	115.01	0.194993	115.01	0.202203	115.01	0.196845	115.01	0.218014	115.01	0.201404
115.41	0.206311	115.41	0.199055	115.41	0.22742	115.41	0.228184	115.41	0.213289		115.22	0.211014	115.22	0.197385	115.22	0.205845	115.22	0.198123	115.22	0.218858	115.22	0.202001
115.61	0.207806	115.61	0.205298	115.61	0.228937	115.61	0.22957	115.61	0.214395		115.4	0.200267	115.4	0.191858	115.4	0.205493	115.4	0.19785	115.4	0.216565	115.4	0.202786
115.81	0.208084	115.81	0.202607	115.81	0.222943	115.81	0.225122	115.81	0.209917		115.61	0.206151	115.61	0.193276	115.61	0.201054	115.61	0.200143	115.61	0.219747	115.61	0.210054
116	0.206773	116	0.202926	116	0.22971	116	0.229141	116	0.219514		115.81	0.210796	115.81	0.196835	115.81	0.204248	115.81	0.199457	115.81	0.219223	115.81	0.205287
116.22	0.211151	116.22	0.205865	116.22	0.224831	116.22	0.229677	116.22	0.217833		116.01	0.206547	116.01	0.196037	116.01	0.207277	116.01	0.19873	116.01	0.220921	116.01	0.206103
116.42	0.214459	116.42	0.203633	116.42	0.227304	116.42	0.233199	116.42	0.215387		116.21	0.208534	116.21	0.195597	116.21	0.207227	116.21	0.20031	116.21	0.22519	116.21	0.207978
116.62	0.211405	116.62	0.203698	116.62	0.225059	116.62	0.232779	116.62	0.219988		116.42	0.212534	116.42	0.196484	116.42	0.205652	116.42	0.200049	116.42	0.222644	116.42	0.205663
116.83	0.217381	116.83	0.208557	116.83	0.22771	116.83	0.230065	116.83	0.21879		116.6	0.207491	116.6	0.197189	116.6	0.207928	116.6	0.202413	116.6	0.216818	116.6	0.214323
117.01	0.214721	117.01	0.201953	117.01	0.231655	117.01	0.23757	117.01	0.221323		116.82	0.215903	116.82	0.197871	116.82	0.207892	116.82	0.202947	116.82	0.224629	116.82	0.210268
117.22	0.212467	117.22	0.211565	117.22	0.231268	117.22	0.232764	117.22	0.22363		117.01	0.207678	117.01	0.20024	117.01	0.209484	117.01	0.201129	117.01	0.224198	117.01	0.208731
117.42	0.213593	117.42	0.208091	117.42	0.22822	117.42	0.234547	117.42	0.224917		117.2	0.212584	117.2	0.19669	117.2	0.210331	117.2	0.204856	117.2	0.226811	117.2	0.212136
117.62	0.215982	117.62	0.210235	117.62	0.230844	117.62	0.236368	117.62	0.220956		117.42	0.215251	117.42	0.200722	117.42	0.209131	117.42	0.20489	117.42	0.224625	117.42	0.214186
117.82	0.217954	117.82	0.209194	117.82	0.236312	117.82	0.23988	117.82	0.221223		117.62	0.217781	117.62	0.202997	117.62	0.213426	117.62	0.200377	117.62	0.231026	117.62	0.217279
118.01	0.216027	118.01	0.217889	118.01	0.236314	118.01	0.23871	118.01	0.223526		117.81	0.215993	117.81	0.202169	117.81	0.211635	117.81	0.20845	117.81	0.2263	117.81	0.211478
118.21	0.216855	118.21	0.212338	118.21	0.233448	118.21	0.239743	118.21	0.225995		118.01	0.217378	118.01	0.205051	118.01	0.215062	118.01	0.209021	118.01	0.229735	118.01	0.21726
118.4	0.218938	118.4	0.215052	118.4	0.235572	118.4	0.239479	118.4	0.225527		118.21	0.21732	118.21	0.203576	118.21	0.217344	118.21	0.209676	118.21	0.223604	118.21	0.22024
118.6	0.221937	118.6	0.213253	118.6	0.23754	118.6	0.24156	118.6	0.227368		118.4	0.211844	118.4	0.203028	118.4	0.214375	118.4	0.208361	118.4	0.228645	118.4	0.220215
118.82	0.221437	118.82	0.219024	118.82	0.239412	118.82	0.241713	118.82	0.228593		118.62	0.221102	118.62	0.20644	118.62	0.22104	118.62	0.208114	118.62	0.230342	118.62	0.213554
119.02	0.225786	119.02	0.215194	119.02	0.238045	119.02	0.242358	119.02	0.226006		118.82	0.214908	118.82	0.200527	118.82	0.216346	118.82	0.208866	118.82	0.232457	118.82	0.219054
119.2	0.225178	119.2	0.213315	119.2	0.239398	119.2	0.241864	119.2	0.22863		119.01	0.218958	119.01	0.208029	119.01	0.215239	119.01	0.21103	119.01	0.233677	119.01	0.222884
119.41	0.222786	119.41	0.215041	119.41	0.240571	119.41	0.243516	119.41	0.23194		119.21	0.225346	119.21	0.206487	119.21	0.21348	119.21	0.209354	119.21	0.231639	119.21	0.227205
119.62	0.224779	119.62	0.217092	119.62	0.244977	119.62	0.244092	119.62	0.23527		119.41	0.224138	119.41	0.208481	119.41	0.217289	119.41	0.210328	119.41	0.23033	119.41	0.220505
119.8	0.22204	119.8	0.219065	119.8	0.239407	119.8	0.247919	119.8	0.230193		119.6	0.225802	119.6	0.208302	119.6	0.221503	119.6	0.213024	119.6	0.236958	119.6	0.226026
120.01	0.223256	120.01	0.221151	120.01	0.242985	120.01	0.246937	120.01	0.228657		119.82	0.223357	119.82	0.210054	119.82	0.220076	119.82	0.216038	119.82	0.237489	119.82	0.224513
120.23	0.226853	120.23	0.220615	120.23	0.246181	120.23	0.246774	120.23	0.236938		120.02	0.224222	120.02	0.211345	120.02	0.219475	120.02	0.213152	120.02	0.235774	120.02	0.226475
120.4	0.228093	120.4	0.222136	120.4	0.242862	120.4	0.248281	120.4	0.233335		120.21	0.225063	120.21	0.210952	120.21	0.220741	120.21	0.217314	120.21	0.240334	120.21	0.224311
120.62	0.231122	120.62	0.223303	120.62	0.244695	120.62	0.244699	120.62	0.234279		120.41	0.228003	120.41	0.206445	120.41	0.223486	120.41	0.215507	120.41	0.231747	120.41	0.226641
120.8	0.22697	120.8	0.224072	120.8	0.247541	120.8	0.248782	120.8	0.235215		120.61	0.227204	120.61	0.21245	120.61	0.221123	120.61	0.219112	120.61	0.240082	120.61	0.226091
121.01	0.229282	121.01	0.224415	121.01	0.243719	121.01	0.247536	121.01	0.236824		120.8	0.227951	120.8	0.210726	120.8	0.224171	120.8	0.220019	120.8	0.238687	120.8	0.225418
121.22	0.230659	121.22	0.221989	121.22	0.245913	121.22	0.248397	121.22	0.240893		121.02	0.228572	121.02	0.216124	121.02	0.228186	121.02	0.214131	121.02	0.239638	121.02	0.225144
121.41	0.228767	121.41	0.223813	121.41	0.248082	121.41	0.24964	121.41	0.237121		121.22	0.227774	121.22	0.212095	121.22	0.225941	121.22	0.220826	121.22	0.241926	121.22	0.229558
121.6	0.231571	121.6	0.227125	121.6	0.247954	121.6	0.254436	121.6	0.239345		121.41	0.227522	121.41	0.216812	121.41	0.225831	121.41	0.216728	121.41	0.23641	121.41	0.230934
121.82	0.231938	121.82	0.225853	121.82	0.24586	121.82	0.258771	121.82	0.242158		121.61	0.231209	121.61	0.218019	121.61	0.228604	121.61	0.225671	121.61	0.240405	121.61	0.232163
122.02	0.232873	122.02	0.230358	122.02	0.256082	122.02	0.254503	122.02	0.239281		121.81	0.228462	121.81	0.214729	121.81	0.226581	121.81	0.222575	121.81	0.24227	121.81	0.23312
122.22	0.234949	122.22	0.22907	122.22	0.252582	122.22	0.2612	122.22	0.244906		122.02	0.233767	122.02	0.216461	122.02	0.223097	122.02	0.222881	122.02	0.242364	122.02	0.23116
122.41	0.23318	122.41	0.228203	122.41	0.25519	122.41	0.253818	122.41	0.240803		122.22	0.234086	122.22	0.219534	122.22	0.228378	122.22	0.220828	122.22	0.247824	122.22	0.234481
122.61	0.235712	122.61	0.229498	122.61	0.25105	122.61	0.261533	122.61	0.243325		122.42	0.23639	122.42	0.221078	122.42	0.233097	122.42	0.222756	122.42	0.247448	122.42	0.231604
122.8	0.237198	122.8	0.228841	122.8	0.254587	122.8	0.256363	122.8	0.244156		122.61	0.231129	122.61	0.219394	122.61	0.229318	122.61	0.22662	122.61	0.25027	122.61	0.231965
123.02	0.236325	123.02	0.230619	123.02	0.259532	123.02	0.255012	123.02	0.242721		122.8	0.235157	122.8	0.218262	122.8	0.232627	122.8	0.226556	122.8	0.250091	122.8	0.238916
123.22	0.24038	123.22	0.233519	123.22	0.256856	123.22	0.260693	123.22	0.246014		123.02	0.2334	123.02	0.223187	123.02	0.230929	123.02	0.227746	123.02	0.24523	123.02	0.236971
123.42	0.239009	123.42	0.237834	123.42	0.255267	123.42	0.259872	123.42	0.24423		123.22	0.234966	123.22	0.224002	123.22	0.232416	123.22	0.228518	123.22	0.248109	123.22	0.236332
123.61	0.240984	123.61	0.236339	123.61	0.259267	123.61	0.260442	123.61	0.248494		123.41	0.237955	123.41	0.2206	123.41	0.235851	123.41	0.227997	123.41	0.25307	123.41	0.237667
123.81	0.240962	123.81	0.236065	123.81	0.258609	123.81	0.264425	123.81	0.24179		123.61	0.23851	123.61	0.224996	123.61	0.236242	123.61	0.223249	123.61	0.25107	123.61	0.239443
124.02	0.241068	124.02	0.234876	124.02	0.260395	124.02	0.26299	124.02	0.252017		123.81	0.235245	123.81	0.224781	123.81	0.23439	123.81	0.231186	123.81	0.255726	123.81	0.235756
124.2	0.241893	124.2	0.23657	124.2	0.255179	124.2	0.261613	124.2	0.248773		124	0.238067	124	0.228673	124	0.235098	124	0.229678	124	0.248862	124	0.243508
124.42	0.239966	124.42	0.235735	124.42	0.259581	124.42	0.264266	124.42	0.251781		124.22	0.2422	124.22	0.225272	124.22	0.235025	124.22	0.227742	124.22	0.257838	124.22	0.245535
124.61	0.243755	124.61	0.23635	124.61	0.263801	124.61	0.268656	124.61	0.249626		124.42	0.24586	124.42	0.227716	124.42	0.239415	124.42	0.23102	124.42	0.254498	124.42	0.243813
124.8	0.243177	124.8	0.244734	124.8	0.264074	124.8	0.266955	124.8	0.252971		124.61	0.238811	124.61	0.231789	124.61	0.240261	124.61	0.232249	124.61	0.258382	124.61	0.239851
125.01	0.247175	125.01	0.241467	125.01	0.269614	125.01	0.268367	125.01	0.251477		124.81	0.240069	124.81	0.226915	124.81	0.236758	124.81	0.232403	124.81	0.258096	124.81	0.246335
125.22	0.250841	125.22	0.243642	125.22	0.265204	125.22	0.271186	125.22	0.253891		125.01	0.24469	125.01	0.228567	125.01	0.240119	125.01	0.233641	125.01	0.25369	125.01	0.247299
125.41	0.247279	125.41	0.241961	125.41	0.263863	125.41	0.266773	125.41	0.257226		125.2	0.240308	125.2	0.226567	125.2	0.243112	125.2	0.231045	125.2	0.262099	125.2	0.242172
125.62	0.249738	125.62	0.240175	125.62	0.264111	125.62	0.271277	125.62	0.259428		125.42	0.246188	125.42	0.230312	125.42	0.238021	125.42	0.234247	125.42	0.255388	125.42	0.2503
125.81	0.250192	125.81	0.241839	125.81	0.264382	125.81	0.272146	125.81	0.259399		125.62	0.246012	125.62	0.232505	125.62	0.239933	125.62	0.233524	125.62	0.263377	125.62	0.246946
126	0.251562	126	0.244242	126	0.266441	126	0.270587	126	0.258663		125.81	0.246322	125.81	0.226065	125.81	0.245734	125.81	0.237342	125.81	0.253615	125.81	0.247575
126.22	0.250474	126.22	0.246512	126.22	0.264932	126.22	0.270849	126.22	0.257324		126.01	0.248347	126.01	0.232123	126.01	0.243824	126.01	0.237933	126.01	0.259427	126.01	0.245856
126.4	0.25134	126.4	0.245248	126.4	0.264673	126.4	0.272894	126.4	0.258762		126.21	0.246775	126.21	0.235173	126.21	0.244944	126.21	0.236176	126.21	0.259663	126.21	0.250146
126.61	0.252059	126.61	0.24375	126.61	0.2692	126.61	0.271342	126.61	0.255002		126.4	0.252536	126.4	0.230187	126.4	0.241749	126.4	0.239954	126.4	0.2631	126.4	0.249139
126.82	0.254464	126.82	0.249871	126.82	0.269957	126.82	0.279241	126.82	0.258714		126.62	0.249769	126.62	0.239584	126.62	0.245504	126.62	0.243226	126.62	0.261261	126.62	0.2467
127	0.255705	127	0.245862	127	0.274523	127	0.276835	127	0.260981		126.82	0.249281	126.82	0.233416	126.82	0.249119	126.82	0.242814	126.82	0.259837	126.82	0.254667
127.2	0.25376	127.2	0.246637	127.2	0.271451	127.2	0.275491	127.2	0.260044		127.01	0.25067	127.01	0.236812	127.01	0.245727	127.01	0.24327	127.01	0.262121	127.01	0.257315
127.42	0.255075	127.42	0.24901	127.42	0.271016	127.42	0.273984	127.42	0.265544		127.21	0.252056	127.21	0.237331	127.21	0.246119	127.21	0.241411	127.21	0.265278	127.21	0.253738
127.62	0.255268	127.62	0.248636	127.62	0.274184	127.62	0.281304	127.62	0.26656		127.41	0.255723	127.41	0.235681	127.41	0.249005	127.41	0.245216	127.41	0.266647	127.41	0.254864
127.81	0.253306	127.81	0.253725	127.81	0.271985	127.81	0.277332	127.81	0.263923		127.6	0.25431	127.6	0.239804	127.6	0.248122	127.6	0.244849	127.6	0.26418	127.6	0.254474
128.01	0.258423	128.01	0.252238	128.01	0.273298	128.01	0.27979	128.01	0.266141		127.82	0.257432	127.82	0.238344	127.82	0.250652	127.82	0.241234	127.82	0.270101	127.82	0.258427
128.21	0.259013	128.21	0.256267	128.21	0.273276	128.21	0.274112	128.21	0.265529		128.01	0.256201	128.01	0.238717	128.01	0.249805	128.01	0.242872	128.01	0.271466	128.01	0.25873
128.4	0.259805	128.4	0.253012	128.4	0.276239	128.4	0.285174	128.4	0.267148		128.21	0.257893	128.21	0.241194	128.21	0.251502	128.21	0.247686	128.21	0.270378	128.21	0.253773
128.62	0.261358	128.62	0.253035	128.62	0.272766	128.62	0.284127	128.62	0.267749		128.41	0.254976	128.41	0.24122	128.41	0.251103	128.41	0.243471	128.41	0.268306	128.41	0.256977
128.82	0.262346	128.82	0.251465	128.82	0.282876	128.82	0.281969	128.82	0.267542		128.62	0.253377	128.62	0.240166	128.62	0.251184	128.62	0.246441	128.62	0.267923	128.62	0.265312
129.01	0.26272	129.01	0.256158	129.01	0.280541	129.01	0.284879	129.01	0.271248		128.82	0.25184	128.82	0.245299	128.82	0.257446	128.82	0.248038	128.82	0.273766	128.82	0.26228
129.21	0.263126	129.21	0.252119	129.21	0.279633	129.21	0.284802	129.21	0.271216		129.01	0.25953	129.01	0.243532	129.01	0.254207	129.01	0.24613	129.01	0.271727	129.01	0.263983
129.41	0.262386	129.41	0.258549	129.41	0.279803	129.41	0.2861	129.41	0.270633		129.21	0.26015	129.21	0.241631	129.21	0.25554	129.21	0.250208	129.21	0.2722	129.21	0.263921
129.62	0.267137	129.62	0.259388	129.62	0.280404	129.62	0.286357	129.62	0.274648		129.41	0.262462	129.41	0.24525	129.41	0.258035	129.41	0.248985	129.41	0.272745	129.41	0.263287
129.82	0.26322	129.82	0.25665	129.82	0.281404	129.82	0.290903	129.82	0.271731		129.6	0.263627	129.6	0.241841	129.6	0.254446	129.6	0.252893	129.6	0.277888	129.6	0.264864
130.01	0.262715	130.01	0.264007	130.01	0.284692	130.01	0.288398	130.01	0.275405		129.82	0.263632	129.82	0.242081	129.82	0.257819	129.82	0.246197	129.82	0.272622	129.82	0.264154
130.23	0.266211	130.23	0.259246	130.23	0.284475	130.23	0.289005	130.23	0.275834		130.02	0.268292	130.02	0.245993	130.02	0.262381	130.02	0.255084	130.02	0.277581	130.02	0.268126
130.4	0.264377	130.4	0.26298	130.4	0.283314	130.4	0.290172	130.4	0.274353		130.21	0.262848	130.21	0.246623	130.21	0.259333	130.21	0.251806	130.21	0.28192	130.21	0.262159
130.62	0.266695	130.62	0.264638	130.62	0.280438	130.62	0.293523	130.62	0.280709		130.41	0.257309	130.41	0.245145	130.41	0.257423	130.41	0.256281	130.41	0.279322	130.41	0.267006
130.82	0.270189	130.82	0.260873	130.82	0.285371	130.82	0.290087	130.82	0.275271		130.61	0.262777	130.61	0.250801	130.61	0.260543	130.61	0.25377	130.61	0.28165	130.61	0.269425
131.01	0.269471	131.01	0.264937	131.01	0.290073	131.01	0.293897	131.01	0.281556		130.8	0.267032	130.8	0.248425	130.8	0.261012	130.8	0.256561	130.8	0.284528	130.8	0.264679
131.22	0.272108	131.22	0.263362	131.22	0.287739	131.22	0.294022	131.22	0.278697		131.02	0.264364	131.02	0.250157	131.02	0.261363	131.02	0.254767	131.02	0.282556	131.02	0.264757
131.41	0.269387	131.41	0.265066	131.41	0.291075	131.41	0.294895	131.41	0.277647		131.22	0.265738	131.22	0.251769	131.22	0.263443	131.22	0.252482	131.22	0.283169	131.22	0.267611
131.6	0.271462	131.6	0.26589	131.6	0.287785	131.6	0.295877	131.6	0.28193		131.41	0.270783	131.41	0.255118	131.41	0.262335	131.41	0.260781	131.41	0.280189	131.41	0.274242
131.82	0.276263	131.82	0.266161	131.82	0.290533	131.82	0.295956	131.82	0.282841		131.61	0.273989	131.61	0.25266	131.61	0.267073	131.61	0.257347	131.61	0.281985	131.61	0.267217
132.02	0.27305	132.02	0.266951	132.02	0.292401	132.02	0.300078	132.02	0.285405		131.81	0.271154	131.81	0.253907	131.81	0.266166	131.81	0.260588	131.81	0.286534	131.81	0.274799
132.21	0.274183	132.21	0.268642	132.21	0.294029	132.21	0.296354	132.21	0.282404		132	0.27926	132	0.250246	132	0.264743	132	0.261325	132	0.287408	132	0.271059
132.41	0.274077	132.41	0.273865	132.41	0.289977	132.41	0.298033	132.41	0.288094		132.22	0.272239	132.22	0.25523	132.22	0.270022	132.22	0.26251	132.22	0.281725	132.22	0.274212
132.61	0.276256	132.61	0.266048	132.61	0.294061	132.61	0.298901	132.61	0.281818		132.42	0.270878	132.42	0.255856	132.42	0.266448	132.42	0.262093	132.42	0.28388	132.42	0.275625
132.8	0.274227	132.8	0.27328	132.8	0.292427	132.8	0.30153	132.8	0.281139		132.61	0.27824	132.61	0.259837	132.61	0.271799	132.61	0.259718	132.61	0.285582	132.61	0.277056
133.02	0.277376	133.02	0.274305	133.02	0.29957	133.02	0.298773	133.02	0.28377		132.81	0.273253	132.81	0.258636	132.81	0.268561	132.81	0.269628	132.81	0.290017	132.81	0.282858
133.22	0.276717	133.22	0.271946	133.22	0.298428	133.22	0.308141	133.22	0.287332		133.01	0.270616	133.01	0.259845	133.01	0.267555	133.01	0.267783	133.01	0.295035	133.01	0.279077
133.41	0.279692	133.41	0.274788	133.41	0.296251	133.41	0.30079	133.41	0.29019		133.2	0.273681	133.2	0.256937	133.2	0.273457	133.2	0.268367	133.2	0.289088	133.2	0.278593
133.61	0.281777	133.61	0.275256	133.61	0.298089	133.61	0.302497	133.61	0.289397		133.42	0.276759	133.42	0.260423	133.42	0.268392	133.42	0.272527	133.42	0.294144	133.42	0.276277
133.8	0.281228	133.8	0.276677	133.8	0.298243	133.8	0.303693	133.8	0.287302		133.61	0.278398	133.61	0.261377	133.61	0.271173	133.61	0.26472	133.61	0.292086	133.61	0.278561
134	0.28259	134	0.276956	134	0.299984	134	0.303605	134	0.288345		133.81	0.278278	133.81	0.262146	133.81	0.274676	133.81	0.272417	133.81	0.291386	133.81	0.277677
134.2	0.284618	134.2	0.274955	134.2	0.30156	134.2	0.306367	134.2	0.292212		134.01	0.279804	134.01	0.263389	134.01	0.270313	134.01	0.273234	134.01	0.295965	134.01	0.282061
134.41	0.28493	134.41	0.279458	134.41	0.299423	134.41	0.306579	134.41	0.291355		134.22	0.274917	134.22	0.260095	134.22	0.272064	134.22	0.270702	134.22	0.296902	134.22	0.284608
134.61	0.285293	134.61	0.276851	134.61	0.299377	134.61	0.307378	134.61	0.292306		134.42	0.274682	134.42	0.263439	134.42	0.273938	134.42	0.268175	134.42	0.292902	134.42	0.281374
134.81	0.286562	134.81	0.277994	134.81	0.303147	134.81	0.312734	134.81	0.29338		134.62	0.278063	134.62	0.264185	134.62	0.277064	134.62	0.273568	134.62	0.295637	134.62	0.287821
135.01	0.286192	135.01	0.276953	135.01	0.306799	135.01	0.305979	135.01	0.29589		134.81	0.282513	134.81	0.26195	134.81	0.278807	134.81	0.273888	134.81	0.300633	134.81	0.284164
135.2	0.284794	135.2	0.282249	135.2	0.305598	135.2	0.311911	135.2	0.295955		135.01	0.279443	135.01	0.267701	135.01	0.278582	135.01	0.270334	135.01	0.294366	135.01	0.288128
135.42	0.288833	135.42	0.282762	135.42	0.3035	135.42	0.309708	135.42	0.299785		135.21	0.281702	135.21	0.26504	135.21	0.278297	135.21	0.273931	135.21	0.29563	135.21	0.287222
135.61	0.28931	135.61	0.282241	135.61	0.305378	135.61	0.315734	135.61	0.297072		135.42	0.281483	135.42	0.26614	135.42	0.283318	135.42	0.277382	135.42	0.299682	135.42	0.284832
135.81	0.292254	135.81	0.28435	135.81	0.305632	135.81	0.313965	135.81	0.296507		135.62	0.28404	135.62	0.266095	135.62	0.281546	135.62	0.279229	135.62	0.2984	135.62	0.287101
136	0.28688	136	0.289858	136	0.305946	136	0.319841	136	0.298203		135.81	0.286695	135.81	0.269813	135.81	0.282141	135.81	0.271501	135.81	0.298701	135.81	0.286398
136.22	0.29023	136.22	0.284122	136.22	0.308542	136.22	0.315459	136.22	0.300697		136.01	0.287887	136.01	0.266344	136.01	0.284636	136.01	0.281414	136.01	0.306679	136.01	0.291189
136.42	0.289863	136.42	0.286453	136.42	0.309336	136.42	0.311096	136.42	0.302845		136.21	0.287739	136.21	0.271073	136.21	0.279518	136.21	0.27485	136.21	0.301498	136.21	0.288686
136.61	0.293836	136.61	0.286971	136.61	0.311709	136.61	0.317232	136.61	0.299432		136.4	0.28691	136.4	0.271345	136.4	0.282743	136.4	0.278963	136.4	0.305439	136.4	0.295774
136.82	0.295918	136.82	0.289369	136.82	0.31412	136.82	0.320009	136.82	0.3011		136.62	0.294316	136.62	0.272416	136.62	0.281717	136.62	0.275757	136.62	0.306028	136.62	0.287404
137.01	0.295633	137.01	0.283532	137.01	0.313873	137.01	0.319966	137.01	0.302931		136.82	0.290257	136.82	0.27036	136.82	0.284427	136.82	0.280368	136.82	0.304325	136.82	0.289573
137.21	0.289592	137.21	0.288127	137.21	0.313378	137.21	0.319638	137.21	0.306645		137.01	0.288844	137.01	0.275755	137.01	0.286883	137.01	0.279013	137.01	0.308111	137.01	0.289231
137.42	0.294705	137.42	0.291356	137.42	0.313993	137.42	0.322862	137.42	0.307549		137.21	0.289957	137.21	0.275402	137.21	0.28606	137.21	0.280819	137.21	0.309476	137.21	0.291472
137.62	0.299373	137.62	0.288913	137.62	0.318443	137.62	0.318515	137.62	0.30121		137.41	0.291545	137.41	0.274927	137.41	0.286469	137.41	0.282483	137.41	0.302085	137.41	0.29614
137.81	0.297805	137.81	0.290859	137.81	0.313196	137.81	0.318227	137.81	0.306532		137.6	0.296514	137.6	0.279566	137.6	0.288105	137.6	0.280449	137.6	0.313403	137.6	0.299892
138.02	0.296775	138.02	0.29109	138.02	0.311568	138.02	0.329191	138.02	0.303086		137.82	0.293924	137.82	0.273673	137.82	0.286639	137.82	0.281248	137.82	0.309422	137.82	0.299076
138.21	0.294988	138.21	0.291275	138.21	0.320486	138.21	0.323719	138.21	0.309672		138.01	0.297847	138.01	0.276369	138.01	0.292968	138.01	0.285154	138.01	0.307435	138.01	0.296384
138.4	0.302032	138.4	0.29002	138.4	0.314731	138.4	0.326691	138.4	0.305719		138.21	0.293549	138.21	0.27842	138.21	0.291899	138.21	0.285296	138.21	0.312636	138.21	0.296005
138.6	0.296315	138.6	0.293248	138.6	0.321084	138.6	0.325345	138.6	0.309639		138.41	0.294341	138.41	0.273088	138.41	0.292584	138.41	0.288265	138.41	0.310708	138.41	0.30449
138.82	0.301296	138.82	0.293153	138.82	0.317598	138.82	0.325578	138.82	0.314011		138.61	0.29762	138.61	0.282155	138.61	0.291499	138.61	0.285774	138.61	0.314074	138.61	0.305042
139.01	0.303394	139.01	0.295306	139.01	0.3191	139.01	0.32791	139.01	0.312509		138.8	0.300009	138.8	0.281963	138.8	0.289592	138.8	0.285505	138.8	0.315317	138.8	0.303914
139.21	0.303577	139.21	0.300098	139.21	0.318885	139.21	0.325311	139.21	0.312926		139.02	0.294256	139.02	0.281826	139.02	0.291212	139.02	0.294091	139.02	0.315233	139.02	0.303223
139.4	0.301052	139.4	0.294284	139.4	0.321921	139.4	0.330063	139.4	0.30949		139.21	0.299908	139.21	0.280626	139.21	0.295443	139.21	0.287987	139.21	0.314047	139.21	0.303138
139.6	0.303213	139.6	0.297929	139.6	0.326085	139.6	0.331148	139.6	0.312868		139.39	0.301569	139.39	0.281521	139.39	0.295411	139.39	0.290471	139.39	0.316701	139.39	0.303871
139.82	0.30596	139.82	0.297135	139.82	0.323104	139.82	0.330447	139.82	0.315525		139.61	0.302709	139.61	0.284815	139.61	0.300696	139.61	0.292297	139.61	0.314155	139.61	0.303816
140.02	0.3025	140.02	0.304532	140.02	0.325223	140.02	0.330107	140.02	0.312917		139.82	0.304142	139.82	0.282339	139.82	0.29443	139.82	0.290499	139.82	0.315678	139.82	0.301767
140.21	0.305695	140.21	0.303441	140.21	0.324587	140.21	0.331792	140.21	0.316551		140	0.303464	140	0.282328	140	0.297195	140	0.295377	140	0.317452	140	0.304171
140.41	0.308218	140.41	0.29773	140.41	0.32523	140.41	0.333384	140.41	0.317693		140.22	0.301651	140.22	0.288267	140.22	0.294786	140.22	0.295779	140.22	0.317982	140.22	0.307052
140.61	0.306662	140.61	0.301891	140.61	0.32774	140.61	0.336511	140.61	0.322056		140.41	0.305454	140.41	0.286961	140.41	0.302023	140.41	0.290316	140.41	0.324725	140.41	0.309426
140.8	0.307928	140.8	0.303214	140.8	0.330677	140.8	0.335818	140.8	0.314852		140.6	0.305249	140.6	0.285961	140.6	0.298943	140.6	0.29195	140.6	0.32091	140.6	0.310324
141.02	0.311534	141.02	0.30224	141.02	0.32953	141.02	0.335603	141.02	0.32098		140.81	0.302862	140.81	0.287186	140.81	0.304494	140.81	0.296091	140.81	0.321856	140.81	0.30776
141.22	0.311224	141.22	0.301784	141.22	0.328948	141.22	0.335362	141.22	0.319163		141.02	0.302068	141.02	0.292758	141.02	0.305292	141.02	0.298935	141.02	0.320353	141.02	0.313532
141.41	0.311761	141.41	0.304383	141.41	0.32881	141.41	0.33819	141.41	0.32248		141.22	0.308136	141.22	0.290438	141.22	0.302375	141.22	0.299875	141.22	0.322463	141.22	0.311417
141.61	0.313669	141.61	0.304485	141.61	0.328651	141.61	0.339918	141.61	0.322003		141.41	0.309855	141.41	0.286926	141.41	0.303819	141.41	0.298153	141.41	0.323107	141.41	0.316189
141.82	0.314634	141.82	0.308738	141.82	0.331085	141.82	0.341454	141.82	0.329141		141.61	0.313437	141.61	0.292554	141.61	0.305919	141.61	0.29636	141.61	0.324371	141.61	0.312644
142.02	0.311795	142.02	0.307646	142.02	0.335094	142.02	0.339953	142.02	0.321465		141.81	0.306708	141.81	0.289255	141.81	0.301018	141.81	0.293388	141.81	0.328482	141.81	0.317953
142.22	0.313369	142.22	0.305623	142.22	0.329255	142.22	0.343193	142.22	0.324034		142	0.307149	142	0.292118	142	0.303128	142	0.296284	142	0.326447	142	0.315674
142.42	0.315573	142.42	0.302967	142.42	0.337223	142.42	0.344345	142.42	0.326505		142.22	0.312683	142.22	0.295676	142.22	0.307697	142.22	0.298942	142.22	0.326633	142.22	0.313458
142.61	0.312707	142.61	0.31024	142.61	0.33919	142.61	0.340815	142.61	0.324321		142.42	0.315264	142.42	0.297082	142.42	0.309558	142.42	0.30104	142.42	0.327554	142.42	0.313515
142.8	0.316995	142.8	0.313583	142.8	0.335175	142.8	0.341785	142.8	0.326734		142.61	0.309991	142.61	0.297653	142.61	0.308359	142.61	0.30175	142.61	0.327808	142.61	0.315209
143.02	0.319988	143.02	0.311807	143.02	0.338002	143.02	0.342468	143.02	0.325257		142.81	0.313945	142.81	0.299694	142.81	0.310494	142.81	0.30014	142.81	0.329174	142.81	0.320327
143.22	0.317176	143.22	0.308659	143.22	0.339751	143.22	0.343647	143.22	0.328418		143.01	0.314982	143.01	0.296483	143.01	0.307573	143.01	0.299081	143.01	0.334826	143.01	0.322162
143.41	0.317987	143.41	0.312393	143.41	0.345882	143.41	0.345855	143.41	0.328256		143.2	0.320759	143.2	0.29717	143.2	0.312222	143.2	0.308611	143.2	0.329277	143.2	0.318525
143.63	0.31974	143.63	0.315805	143.63	0.343704	143.63	0.343066	143.63	0.332051		143.42	0.315288	143.42	0.296769	143.42	0.308229	143.42	0.307527	143.42	0.332284	143.42	0.318374
143.81	0.320508	143.81	0.314496	143.81	0.340868	143.81	0.346146	143.81	0.334173		143.62	0.313989	143.62	0.295364	143.62	0.310922	143.62	0.303011	143.62	0.333792	143.62	0.321705
144	0.321155	144	0.313728	144	0.343035	144	0.347545	144	0.330758		143.79	0.316295	143.79	0.29715	143.79	0.31419	143.79	0.309633	143.79	0.338264	143.79	0.327126
144.2	0.321765	144.2	0.317833	144.2	0.345016	144.2	0.352763	144.2	0.337853		144.01	0.31756	144.01	0.296825	144.01	0.311698	144.01	0.307315	144.01	0.33097	144.01	0.323259
144.42	0.325611	144.42	0.32002	144.42	0.34437	144.42	0.350209	144.42	0.333358		144.22	0.316871	144.22	0.299672	144.22	0.316576	144.22	0.31031	144.22	0.339504	144.22	0.321063
144.61	0.325731	144.61	0.316534	144.61	0.344412	144.61	0.346585	144.61	0.336801		144.4	0.316533	144.4	0.301529	144.4	0.31583	144.4	0.308763	144.4	0.336992	144.4	0.323395
144.81	0.325342	144.81	0.317785	144.81	0.347639	144.81	0.354547	144.81	0.33994		144.62	0.32222	144.62	0.300619	144.62	0.315673	144.62	0.310112	144.62	0.337672	144.62	0.325315
145.01	0.325435	145.01	0.322727	145.01	0.348876	145.01	0.355963	145.01	0.332996		144.81	0.32355	144.81	0.302479	144.81	0.31659	144.81	0.313961	144.81	0.341092	144.81	0.326238
145.2	0.329191	145.2	0.322458	145.2	0.347224	145.2	0.355248	145.2	0.338217		145	0.318095	145	0.30262	145	0.318383	145	0.314339	145	0.338507	145	0.328487
145.42	0.326277	145.42	0.318176	145.42	0.350036	145.42	0.354435	145.42	0.339825		145.21	0.324018	145.21	0.30292	145.21	0.31839	145.21	0.308937	145.21	0.342941	145.21	0.329071
145.61	0.329304	145.61	0.320557	145.61	0.350415	145.61	0.358291	145.61	0.34292		145.42	0.328465	145.42	0.304698	145.42	0.318993	145.42	0.31256	145.42	0.342782	145.42	0.330377
145.81	0.330341	145.81	0.319595	145.81	0.349372	145.81	0.355484	145.81	0.344341		145.6	0.326742	145.6	0.307441	145.6	0.321591	145.6	0.310505	145.6	0.342768	145.6	0.328347
146.01	0.325219	146.01	0.323592	146.01	0.353505	146.01	0.354458	146.01	0.340223		145.82	0.32359	145.82	0.306894	145.82	0.320816	145.82	0.312202	145.82	0.345855	145.82	0.330538
146.2	0.333163	146.2	0.321746	146.2	0.35178	146.2	0.361366	146.2	0.344771		146.01	0.326227	146.01	0.304878	146.01	0.326595	146.01	0.312135	146.01	0.34467	146.01	0.328495
146.4	0.331356	146.4	0.328022	146.4	0.351852	146.4	0.356337	146.4	0.341659		146.2	0.325848	146.2	0.30661	146.2	0.323337	146.2	0.318086	146.2	0.34566	146.2	0.335835
146.62	0.333598	146.62	0.327127	146.62	0.355596	146.62	0.357824	146.62	0.34512		146.41	0.324937	146.41	0.31212	146.41	0.320572	146.41	0.321317	146.41	0.343915	146.41	0.330739
146.81	0.336768	146.81	0.329852	146.81	0.359525	146.81	0.362003	146.81	0.347888		146.62	0.328481	146.62	0.309304	146.62	0.325649	146.62	0.317267	146.62	0.346401	146.62	0.336217
147.01	0.334101	147.01	0.326692	147.01	0.35793	147.01	0.363602	147.01	0.347566		146.82	0.330293	146.82	0.312029	146.82	0.324913	146.82	0.316047	146.82	0.348895	146.82	0.330015
147.21	0.335409	147.21	0.331245	147.21	0.354725	147.21	0.360362	147.21	0.345455		147.02	0.330599	147.02	0.309844	147.02	0.322393	147.02	0.32041	147.02	0.349712	147.02	0.33857
147.42	0.337199	147.42	0.329155	147.42	0.356366	147.42	0.36085	147.42	0.346838		147.21	0.328305	147.21	0.314303	147.21	0.329731	147.21	0.319944	147.21	0.354001	147.21	0.33631
147.6	0.334292	147.6	0.331735	147.6	0.359425	147.6	0.363978	147.6	0.34937		147.41	0.335712	147.41	0.313755	147.41	0.327964	147.41	0.319028	147.41	0.348838	147.41	0.338617
147.82	0.336601	147.82	0.331016	147.82	0.358287	147.82	0.360801	147.82	0.350649		147.62	0.331532	147.62	0.309698	147.62	0.330366	147.62	0.322128	147.62	0.348223	147.62	0.336218
148.02	0.337599	148.02	0.332828	148.02	0.359998	148.02	0.364245	148.02	0.347145		147.82	0.335796	147.82	0.312642	147.82	0.325577	147.82	0.321778	147.82	0.35129	147.82	0.339357
148.21	0.334427	148.21	0.333495	148.21	0.360601	148.21	0.368638	148.21	0.349457		148.02	0.336697	148.02	0.314603	148.02	0.327128	148.02	0.324691	148.02	0.35268	148.02	0.341911
148.41	0.338161	148.41	0.337077	148.41	0.359405	148.41	0.367181	148.41	0.357266		148.21	0.331029	148.21	0.317611	148.21	0.33447	148.21	0.321588	148.21	0.354619	148.21	0.340082
148.62	0.339547	148.62	0.334247	148.62	0.354541	148.62	0.370288	148.62	0.352721		148.41	0.337461	148.41	0.314661	148.41	0.331297	148.41	0.324173	148.41	0.350192	148.41	0.34591
148.82	0.342944	148.82	0.335594	148.82	0.364241	148.82	0.367455	148.82	0.349948		148.61	0.334903	148.61	0.314592	148.61	0.33289	148.61	0.322305	148.61	0.359794	148.61	0.338594
149.01	0.340548	149.01	0.332126	149.01	0.362463	149.01	0.367909	149.01	0.350955		148.8	0.339207	148.8	0.310617	148.8	0.332266	148.8	0.327276	148.8	0.355744	148.8	0.348344
149.23	0.340269	149.23	0.336799	149.23	0.365949	149.23	0.370418	149.23	0.354444		149.02	0.335162	149.02	0.317066	149.02	0.337078	149.02	0.319538	149.02	0.355605	149.02	0.345025
149.41	0.344676	149.41	0.338987	149.41	0.362472	149.41	0.372694	149.41	0.351669		149.22	0.337412	149.22	0.321842	149.22	0.336272	149.22	0.323254	149.22	0.35771	149.22	0.34335
149.6	0.341682	149.6	0.337744	149.6	0.360223	149.6	0.372215	149.6	0.352914		149.39	0.338685	149.39	0.320159	149.39	0.332326	149.39	0.324772	149.39	0.359324	149.39	0.34289
149.82	0.346204	149.82	0.342827	149.82	0.365372	149.82	0.374996	149.82	0.357537		149.61	0.338634	149.61	0.319913	149.61	0.337728	149.61	0.322986	149.61	0.361891	149.61	0.346097
150.02	0.345912	150.02	0.336046	150.02	0.36904	150.02	0.378074	150.02	0.358623		149.82	0.347104	149.82	0.320981	149.82	0.33923	149.82	0.329769	149.82	0.362679	149.82	0.346351
150.21	0.343332	150.21	0.336449	150.21	0.369437	150.21	0.378333	150.21	0.360062		150	0.340057	150	0.326108	150	0.337166	150	0.331525	150	0.361658	150	0.346646
150.41	0.347189	150.41	0.343436	150.41	0.368237	150.41	0.374011	150.41	0.358166		150.22	0.340073	150.22	0.324071	150.22	0.337561	150.22	0.327715	150.22	0.362958	150.22	0.350578
150.61	0.348047	150.61	0.341395	150.61	0.372502	150.61	0.376907	150.61	0.362728		150.41	0.344104	150.41	0.321921	150.41	0.337614	150.41	0.331908	150.41	0.360851	150.41	0.348873
150.8	0.348149	150.8	0.341379	150.8	0.369037	150.8	0.376164	150.8	0.361383		150.6	0.34175	150.6	0.321293	150.6	0.339104	150.6	0.333387	150.6	0.365764	150.6	0.34871
151.02	0.349294	151.02	0.342653	151.02	0.375479	151.02	0.376086	151.02	0.360682		150.81	0.33984	150.81	0.321196	150.81	0.340681	150.81	0.333396	150.81	0.363893	150.81	0.355066
151.22	0.354407	151.22	0.343127	151.22	0.371304	151.22	0.379137	151.22	0.363586		151.02	0.346757	151.02	0.32334	151.02	0.339711	151.02	0.333967	151.02	0.36407	151.02	0.355384
151.41	0.349922	151.41	0.345809	151.41	0.372516	151.41	0.37897	151.41	0.365444		151.2	0.347447	151.2	0.325632	151.2	0.340857	151.2	0.335467	151.2	0.362651	151.2	0.352985
151.61	0.349757	151.61	0.346054	151.61	0.381009	151.61	0.383083	151.61	0.368495		151.42	0.34538	151.42	0.323789	151.42	0.340081	151.42	0.334585	151.42	0.366062	151.42	0.349704
151.82	0.354348	151.82	0.344742	151.82	0.369951	151.82	0.381632	151.82	0.36019		151.61	0.350137	151.61	0.329777	151.61	0.347721	151.61	0.335414	151.61	0.362544	151.61	0.359046
152	0.355207	152	0.348096	152	0.375505	152	0.38292	152	0.366696		151.8	0.345738	151.8	0.325499	151.8	0.342905	151.8	0.340046	151.8	0.368922	151.8	0.356103
152.22	0.357482	152.22	0.350402	152.22	0.376341	152.22	0.382093	152.22	0.36974		152.02	0.354548	152.02	0.328997	152.02	0.349036	152.02	0.337122	152.02	0.367701	152.02	0.354999
152.42	0.356048	152.42	0.345045	152.42	0.377725	152.42	0.378754	152.42	0.368062		152.22	0.353882	152.22	0.330161	152.22	0.345394	152.22	0.343361	152.22	0.367111	152.22	0.356682
152.61	0.356994	152.61	0.348779	152.61	0.379224	152.61	0.388589	152.61	0.368634		152.4	0.350343	152.4	0.332279	152.4	0.342668	152.4	0.338534	152.4	0.371796	152.4	0.354573
152.81	0.359473	152.81	0.348976	152.81	0.381166	152.81	0.38641	152.81	0.370223		152.62	0.351721	152.62	0.3362	152.62	0.349553	152.62	0.34007	152.62	0.374808	152.62	0.36033
153.02	0.359522	153.02	0.350786	153.02	0.382091	153.02	0.382549	153.02	0.373318		152.81	0.355901	152.81	0.330596	152.81	0.343697	152.81	0.335392	152.81	0.377226	152.81	0.359732
153.2	0.359906	153.2	0.351674	153.2	0.380116	153.2	0.388187	153.2	0.375179		153	0.351194	153	0.332782	153	0.351696	153	0.34089	153	0.373824	153	0.359074
153.42	0.358323	153.42	0.356297	153.42	0.377749	153.42	0.388698	153.42	0.372302		153.22	0.354276	153.22	0.334445	153.22	0.353052	153.22	0.345007	153.22	0.376921	153.22	0.361588
153.62	0.357577	153.62	0.354299	153.62	0.38291	153.62	0.393789	153.62	0.374315		153.42	0.357371	153.42	0.33333	153.42	0.349996	153.42	0.340108	153.42	0.373637	153.42	0.370351
153.81	0.362109	153.81	0.357799	153.81	0.379716	153.81	0.38469	153.81	0.37193		153.62	0.359077	153.62	0.336124	153.62	0.351457	153.62	0.345545	153.62	0.378103	153.62	0.362755
154.01	0.36024	154.01	0.354048	154.01	0.383984	154.01	0.390311	154.01	0.372833		153.81	0.356139	153.81	0.337138	153.81	0.356297	153.81	0.343427	153.81	0.377109	153.81	0.366722
154.22	0.366079	154.22	0.358747	154.22	0.384519	154.22	0.391713	154.22	0.373107		154.01	0.357942	154.01	0.338671	154.01	0.354299	154.01	0.344109	154.01	0.37355	154.01	0.36487
154.42	0.367808	154.42	0.356903	154.42	0.384751	154.42	0.391277	154.42	0.374107		154.21	0.355485	154.21	0.340651	154.21	0.351488	154.21	0.350945	154.21	0.378593	154.21	0.367911
154.62	0.367119	154.62	0.353879	154.62	0.386084	154.62	0.395132	154.62	0.377462		154.4	0.354843	154.4	0.341779	154.4	0.355234	154.4	0.34687	154.4	0.379557	154.4	0.368908
154.81	0.367516	154.81	0.360444	154.81	0.389841	154.81	0.390869	154.81	0.379684		154.62	0.35432	154.62	0.337824	154.62	0.356377	154.62	0.353584	154.62	0.379005	154.62	0.367804
155.01	0.368265	155.01	0.366308	155.01	0.390232	155.01	0.400364	155.01	0.379823		154.81	0.356861	154.81	0.336821	154.81	0.354286	154.81	0.350702	154.81	0.382955	154.81	0.370513
155.22	0.36528	155.22	0.359016	155.22	0.382657	155.22	0.396079	155.22	0.38184		154.99	0.363667	154.99	0.339006	154.99	0.355505	154.99	0.347455	154.99	0.380749	154.99	0.36848
155.42	0.372264	155.42	0.35756	155.42	0.392504	155.42	0.394625	155.42	0.378757		155.21	0.361319	155.21	0.343986	155.21	0.360738	155.21	0.353196	155.21	0.384175	155.21	0.367336
155.62	0.370837	155.62	0.364012	155.62	0.391506	155.62	0.397059	155.62	0.384637		155.42	0.363517	155.42	0.342032	155.42	0.361984	155.42	0.351301	155.42	0.382295	155.42	0.371264
155.81	0.370066	155.81	0.360476	155.81	0.39319	155.81	0.401331	155.81	0.38307		155.6	0.367229	155.6	0.339977	155.6	0.357612	155.6	0.351056	155.6	0.387076	155.6	0.375292
156.01	0.372092	156.01	0.363122	156.01	0.394113	156.01	0.401361	156.01	0.385806		155.82	0.364637	155.82	0.344134	155.82	0.361319	155.82	0.352565	155.82	0.380758	155.82	0.375303
156.21	0.373359	156.21	0.364411	156.21	0.391848	156.21	0.403863	156.21	0.384048		156.01	0.366451	156.01	0.345176	156.01	0.360423	156.01	0.358366	156.01	0.385525	156.01	0.369044
156.4	0.372897	156.4	0.367152	156.4	0.393946	156.4	0.399305	156.4	0.381497		156.2	0.366984	156.2	0.339909	156.2	0.362791	156.2	0.358835	156.2	0.3868	156.2	0.374878
156.62	0.371828	156.62	0.369678	156.62	0.394201	156.62	0.403079	156.62	0.38829		156.41	0.366688	156.41	0.350363	156.41	0.362194	156.41	0.352235	156.41	0.389854	156.41	0.380604
156.81	0.374472	156.81	0.369138	156.81	0.397583	156.81	0.40495	156.81	0.386676		156.62	0.369325	156.62	0.352182	156.62	0.363634	156.62	0.357372	156.62	0.390337	156.62	0.372623
157.01	0.375826	157.01	0.372192	157.01	0.400518	157.01	0.409117	157.01	0.392229		156.8	0.37014	156.8	0.349654	156.8	0.365771	156.8	0.355593	156.8	0.388356	156.8	0.376263
157.2	0.374508	157.2	0.373743	157.2	0.397148	157.2	0.405272	157.2	0.389023		157.02	0.371684	157.02	0.348727	157.02	0.361933	157.02	0.353048	157.02	0.392347	157.02	0.374698
157.42	0.374697	157.42	0.368797	157.42	0.398299	157.42	0.406824	157.42	0.390724		157.21	0.370167	157.21	0.347981	157.21	0.364656	157.21	0.355463	157.21	0.397424	157.21	0.378942
157.6	0.375069	157.6	0.369661	157.6	0.403366	157.6	0.405641	157.6	0.390435		157.4	0.371382	157.4	0.350531	157.4	0.369143	157.4	0.359996	157.4	0.392168	157.4	0.379719
157.81	0.380328	157.81	0.374891	157.81	0.399927	157.81	0.408683	157.81	0.390963		157.62	0.371147	157.62	0.34927	157.62	0.370531	157.62	0.354574	157.62	0.393094	157.62	0.37783
158.02	0.381525	158.02	0.376259	158.02	0.406976	158.02	0.41212	158.02	0.395562		157.82	0.372779	157.82	0.351274	157.82	0.365672	157.82	0.364479	157.82	0.392574	157.82	0.386745
158.21	0.377238	158.21	0.370587	158.21	0.403348	158.21	0.407883	158.21	0.393426		158.01	0.375728	158.01	0.350436	158.01	0.370432	158.01	0.361507	158.01	0.393302	158.01	0.37738
158.41	0.382682	158.41	0.37732	158.41	0.404078	158.41	0.413197	158.41	0.394928		158.22	0.373148	158.22	0.357925	158.22	0.370358	158.22	0.367306	158.22	0.395162	158.22	0.383044
158.6	0.380433	158.6	0.377727	158.6	0.401824	158.6	0.412382	158.6	0.393789		158.41	0.374592	158.41	0.355108	158.41	0.374566	158.41	0.363548	158.41	0.396245	158.41	0.385238
158.8	0.387186	158.8	0.379385	158.8	0.404111	158.8	0.411347	158.8	0.394482		158.6	0.377998	158.6	0.354069	158.6	0.36953	158.6	0.361071	158.6	0.395798	158.6	0.385569
159.02	0.380233	159.02	0.374901	159.02	0.408555	159.02	0.414309	159.02	0.398256		158.82	0.378685	158.82	0.358203	158.82	0.371278	158.82	0.365831	158.82	0.400801	158.82	0.386036
159.21	0.384053	159.21	0.379756	159.21	0.400988	159.21	0.412707	159.21	0.395836		159.02	0.376255	159.02	0.354837	159.02	0.372823	159.02	0.370548	159.02	0.400008	159.02	0.384874
159.41	0.384684	159.41	0.376692	159.41	0.405566	159.41	0.413994	159.41	0.400333		159.22	0.377	159.22	0.356392	159.22	0.375585	159.22	0.36536	159.22	0.398746	159.22	0.386629
159.62	0.386	159.62	0.381378	159.62	0.407019	159.62	0.415447	159.62	0.402655		159.41	0.380612	159.41	0.356694	159.41	0.375628	159.41	0.369395	159.41	0.396983	159.41	0.384482
159.82	0.388332	159.82	0.378849	159.82	0.410707	159.82	0.420028	159.82	0.39915		159.61	0.37892	159.61	0.358232	159.61	0.369106	159.61	0.364984	159.61	0.399014	159.61	0.387194
160.01	0.389713	160.01	0.383531	160.01	0.407964	160.01	0.417942	160.01	0.40196		159.81	0.380792	159.81	0.354133	159.81	0.377502	159.81	0.363428	159.81	0.406614	159.81	0.388411
160.22	0.38988	160.22	0.382115	160.22	0.409926	160.22	0.42052	160.22	0.404366		160.02	0.381211	160.02	0.359264	160.02	0.373778	160.02	0.371484	160.02	0.402706	160.02	0.394429
160.41	0.388649	160.41	0.382291	160.41	0.412577	160.41	0.419105	160.41	0.401181		160.22	0.380641	160.22	0.361875	160.22	0.37636	160.22	0.371002	160.22	0.40456	160.22	0.389353
160.6	0.391787	160.6	0.38382	160.6	0.409939	160.6	0.423456	160.6	0.407907		160.41	0.385249	160.41	0.356619	160.41	0.380556	160.41	0.369279	160.41	0.404847	160.41	0.390862
160.82	0.392811	160.82	0.388758	160.82	0.412455	160.82	0.418766	160.82	0.40087		160.61	0.379438	160.61	0.360194	160.61	0.380372	160.61	0.371881	160.61	0.404605	160.61	0.393111
161.02	0.390598	161.02	0.383419	161.02	0.414459	161.02	0.42424	161.02	0.409843		160.81	0.390194	160.81	0.364239	160.81	0.380966	160.81	0.374078	160.81	0.406104	160.81	0.394219
161.22	0.392955	161.22	0.387812	161.22	0.416428	161.22	0.424865	161.22	0.406975		161.02	0.387511	161.02	0.362633	161.02	0.382432	161.02	0.37057	161.02	0.404602	161.02	0.394284
161.41	0.396103	161.41	0.388104	161.41	0.415136	161.41	0.423949	161.41	0.400196		161.2	0.38911	161.2	0.36619	161.2	0.379391	161.2	0.373636	161.2	0.410004	161.2	0.393946
161.61	0.392759	161.61	0.391521	161.61	0.419045	161.61	0.427076	161.61	0.409297		161.42	0.388439	161.42	0.365824	161.42	0.387432	161.42	0.37137	161.42	0.411183	161.42	0.394574
161.81	0.392263	161.81	0.388613	161.81	0.419002	161.81	0.42738	161.81	0.410979		161.61	0.388871	161.61	0.367932	161.61	0.387664	161.61	0.370588	161.61	0.406155	161.61	0.392111
162	0.396818	162	0.389296	162	0.419941	162	0.428248	162	0.411556		161.8	0.38599	161.8	0.366721	161.8	0.383487	161.8	0.37653	161.8	0.413181	161.8	0.398796
162.22	0.395388	162.22	0.393809	162.22	0.42215	162.22	0.425806	162.22	0.411322		162.01	0.387568	162.01	0.365764	162.01	0.383234	162.01	0.374422	162.01	0.413692	162.01	0.393388
162.42	0.397063	162.42	0.394411	162.42	0.417517	162.42	0.431886	162.42	0.409		162.22	0.393357	162.22	0.368849	162.22	0.388133	162.22	0.374575	162.22	0.41533	162.22	0.402751
162.61	0.396397	162.61	0.393397	162.61	0.418503	162.61	0.431555	162.61	0.415729		162.4	0.389218	162.4	0.365587	162.4	0.388071	162.4	0.38009	162.4	0.412148	162.4	0.398775
162.81	0.399935	162.81	0.396563	162.81	0.4198	162.81	0.429283	162.81	0.411853		162.62	0.398959	162.62	0.371452	162.62	0.389123	162.62	0.378905	162.62	0.416463	162.62	0.401359
163.02	0.401972	163.02	0.396166	163.02	0.424757	163.02	0.432146	163.02	0.416358		162.81	0.390746	162.81	0.372268	162.81	0.388462	162.81	0.375639	162.81	0.414743	162.81	0.402834
163.2	0.402447	163.2	0.393139	163.2	0.423434	163.2	0.426708	163.2	0.416656		163	0.393495	163	0.370552	163	0.385269	163	0.379132	163	0.414119	163	0.400396
163.41	0.399113	163.41	0.393458	163.41	0.423644	163.41	0.428841	163.41	0.417342		163.22	0.393127	163.22	0.373622	163.22	0.389448	163.22	0.383386	163.22	0.417579	163.22	0.403438
163.62	0.402363	163.62	0.397944	163.62	0.423348	163.62	0.431434	163.62	0.419212		163.42	0.393961	163.42	0.373471	163.42	0.390665	163.42	0.380745	163.42	0.418676	163.42	0.40284
163.81	0.402745	163.81	0.39767	163.81	0.424532	163.81	0.434257	163.81	0.415915		163.61	0.394644	163.61	0.372479	163.61	0.394698	163.61	0.383919	163.61	0.420053	163.61	0.404982
164.01	0.402631	164.01	0.395892	164.01	0.429004	164.01	0.433505	164.01	0.420662		163.81	0.393101	163.81	0.372604	163.81	0.392711	163.81	0.390317	163.81	0.420256	163.81	0.408007
164.22	0.405296	164.22	0.39794	164.22	0.427793	164.22	0.436529	164.22	0.42187		164.01	0.393542	164.01	0.371157	164.01	0.391392	164.01	0.385324	164.01	0.422528	164.01	0.406239
164.42	0.408876	164.42	0.400823	164.42	0.428036	164.42	0.435416	164.42	0.419982		164.2	0.398782	164.2	0.373476	164.2	0.393062	164.2	0.385813	164.2	0.422357	164.2	0.402509
164.62	0.406412	164.62	0.398013	164.62	0.425971	164.62	0.437682	164.62	0.420058		164.42	0.405926	164.42	0.376184	164.42	0.394848	164.42	0.387124	164.42	0.420175	164.42	0.407952
164.81	0.409945	164.81	0.400174	164.81	0.427523	164.81	0.439693	164.81	0.428937		164.62	0.401355	164.62	0.379288	164.62	0.400274	164.62	0.385964	164.62	0.419311	164.62	0.409583
165.01	0.409435	165.01	0.402865	165.01	0.437852	165.01	0.437139	165.01	0.42266		164.81	0.399351	164.81	0.380092	164.81	0.39581	164.81	0.389914	164.81	0.42478	164.81	0.410336
165.22	0.412247	165.22	0.40384	165.22	0.433889	165.22	0.440716	165.22	0.422503		165.01	0.399442	165.01	0.380322	165.01	0.398558	165.01	0.385561	165.01	0.423783	165.01	0.41273
165.4	0.406168	165.4	0.403999	165.4	0.43717	165.4	0.440129	165.4	0.424315		165.21	0.401477	165.21	0.383404	165.21	0.398324	165.21	0.38668	165.21	0.42771	165.21	0.406902
165.61	0.412601	165.61	0.402665	165.61	0.437453	165.61	0.442286	165.61	0.42785		165.41	0.403445	165.41	0.37944	165.41	0.394656	165.41	0.388723	165.41	0.426285	165.41	0.409249
165.82	0.412942	165.82	0.405698	165.82	0.433796	165.82	0.4418	165.82	0.425779		165.62	0.407361	165.62	0.382888	165.62	0.396656	165.62	0.392266	165.62	0.428937	165.62	0.410525
166.01	0.419555	166.01	0.403578	166.01	0.438439	166.01	0.446249	166.01	0.425772		165.82	0.40484	165.82	0.379246	165.82	0.400552	165.82	0.39152	165.82	0.433637	165.82	0.414627
166.2	0.412391	166.2	0.40936	166.2	0.440358	166.2	0.443168	166.2	0.428042		166.01	0.402238	166.01	0.385106	166.01	0.401692	166.01	0.390797	166.01	0.430527	166.01	0.419916
166.4	0.416383	166.4	0.405558	166.4	0.432086	166.4	0.447954	166.4	0.432052		166.21	0.405045	166.21	0.385748	166.21	0.402718	166.21	0.392778	166.21	0.429319	166.21	0.418097
166.6	0.411991	166.6	0.407194	166.6	0.436843	166.6	0.447568	166.6	0.430581		166.41	0.410866	166.41	0.387213	166.41	0.401636	166.41	0.390161	166.41	0.430263	166.41	0.41456
166.81	0.415826	166.81	0.407029	166.81	0.437132	166.81	0.450073	166.81	0.428253		166.62	0.409361	166.62	0.387961	166.62	0.401093	166.62	0.393699	166.62	0.431015	166.62	0.421198
167.03	0.416554	167.03	0.413	167.03	0.44018	167.03	0.449447	167.03	0.432144		166.8	0.41103	166.8	0.384096	166.8	0.405617	166.8	0.394845	166.8	0.429624	166.8	0.420067
167.21	0.421073	167.21	0.408169	167.21	0.438559	167.21	0.443957	167.21	0.428623		167.02	0.411144	167.02	0.38778	167.02	0.407864	167.02	0.399308	167.02	0.43245	167.02	0.418927
167.4	0.41355	167.4	0.411805	167.4	0.44474	167.4	0.453219	167.4	0.434147		167.21	0.412297	167.21	0.387775	167.21	0.40739	167.21	0.39494	167.21	0.434537	167.21	0.422502
167.62	0.418149	167.62	0.409644	167.62	0.440451	167.62	0.453611	167.62	0.438375		167.4	0.413895	167.4	0.389004	167.4	0.405325	167.4	0.396958	167.4	0.436832	167.4	0.415476
167.82	0.418567	167.82	0.414311	167.82	0.441996	167.82	0.457134	167.82	0.436532		167.61	0.412895	167.61	0.390344	167.61	0.406211	167.61	0.400506	167.61	0.437472	167.61	0.427599
168.02	0.423294	168.02	0.41652	168.02	0.442723	168.02	0.455198	168.02	0.436405		167.82	0.413814	167.82	0.385911	167.82	0.409715	167.82	0.398399	167.82	0.43759	167.82	0.423541
168.21	0.422367	168.21	0.416663	168.21	0.447544	168.21	0.452269	168.21	0.438986		168	0.413365	168	0.391049	168	0.406503	168	0.401515	168	0.436945	168	0.424793
168.41	0.419431	168.41	0.413049	168.41	0.439406	168.41	0.458821	168.41	0.441259		168.22	0.413815	168.22	0.391706	168.22	0.410841	168.22	0.401676	168.22	0.441956	168.22	0.428012
168.62	0.422253	168.62	0.416253	168.62	0.454493	168.62	0.458328	168.62	0.437886		168.41	0.420031	168.41	0.392133	168.41	0.40925	168.41	0.403241	168.41	0.442828	168.41	0.426123
168.8	0.424588	168.8	0.420233	168.8	0.449143	168.8	0.457927	168.8	0.443043		168.6	0.410921	168.6	0.390883	168.6	0.411241	168.6	0.406087	168.6	0.442348	168.6	0.42393
169.02	0.427103	169.02	0.424341	169.02	0.447549	169.02	0.458713	169.02	0.441054		168.82	0.418559	168.82	0.390508	168.82	0.412362	168.82	0.404371	168.82	0.443848	168.82	0.428039
169.22	0.429331	169.22	0.416216	169.22	0.449395	169.22	0.458268	169.22	0.437972		169.02	0.419079	169.02	0.396117	169.02	0.411192	169.02	0.404197	169.02	0.443635	169.02	0.427253
169.4	0.42664	169.4	0.421322	169.4	0.454083	169.4	0.460863	169.4	0.444461		169.21	0.419006	169.21	0.392293	169.21	0.411501	169.21	0.404461	169.21	0.441161	169.21	0.430839
169.61	0.426381	169.61	0.42435	169.61	0.449399	169.61	0.462938	169.61	0.446234		169.41	0.422177	169.41	0.395609	169.41	0.417711	169.41	0.411984	169.41	0.440873	169.41	0.431135
169.82	0.42977	169.82	0.42237	169.82	0.452812	169.82	0.459506	169.82	0.445219		169.61	0.423885	169.61	0.39754	169.61	0.417326	169.61	0.406994	169.61	0.442938	169.61	0.430695
170	0.427018	170	0.424042	170	0.449616	170	0.461126	170	0.44391		169.8	0.419354	169.8	0.398497	169.8	0.415855	169.8	0.405075	169.8	0.447237	169.8	0.429468
170.21	0.429229	170.21	0.427841	170.21	0.45105	170.21	0.462625	170.21	0.446819		170.02	0.421304	170.02	0.40449	170.02	0.417121	170.02	0.411569	170.02	0.448682	170.02	0.428017
170.41	0.432375	170.41	0.426346	170.41	0.453016	170.41	0.462354	170.41	0.447941		170.22	0.419837	170.22	0.397444	170.22	0.417782	170.22	0.413086	170.22	0.441043	170.22	0.431431
170.6	0.433685	170.6	0.427018	170.6	0.452743	170.6	0.459276	170.6	0.449128		170.41	0.421407	170.41	0.401372	170.41	0.416772	170.41	0.41215	170.41	0.449498	170.41	0.429364
170.82	0.432212	170.82	0.424788	170.82	0.455652	170.82	0.46722	170.82	0.454491		170.61	0.425023	170.61	0.402372	170.61	0.420887	170.61	0.410062	170.61	0.446245	170.61	0.433644
171.02	0.435732	171.02	0.428967	171.02	0.454555	171.02	0.467535	171.02	0.444502		170.81	0.4265	170.81	0.402739	170.81	0.423022	170.81	0.410635	170.81	0.451126	170.81	0.433475
171.21	0.433223	171.21	0.428818	171.21	0.455495	171.21	0.470225	171.21	0.449819		171	0.429424	171	0.400271	171	0.422042	171	0.414767	171	0.44955	171	0.434263
171.42	0.434646	171.42	0.425682	171.42	0.458411	171.42	0.468816	171.42	0.451271		171.22	0.426864	171.22	0.407685	171.22	0.419751	171.22	0.415162	171.22	0.447125	171.22	0.437213
171.61	0.436409	171.61	0.429155	171.61	0.45628	171.61	0.46658	171.61	0.450046		171.42	0.426477	171.42	0.401801	171.42	0.424246	171.42	0.413576	171.42	0.449664	171.42	0.435719
171.8	0.435148	171.8	0.431864	171.8	0.460496	171.8	0.473024	171.8	0.453136		171.61	0.427172	171.61	0.406314	171.61	0.423033	171.61	0.413212	171.61	0.449348	171.61	0.439282
172.02	0.434682	172.02	0.435076	172.02	0.459682	172.02	0.469091	172.02	0.45332		171.81	0.431237	171.81	0.406006	171.81	0.425345	171.81	0.41028	171.81	0.453526	171.81	0.439427
172.22	0.438936	172.22	0.431619	172.22	0.467104	172.22	0.471683	172.22	0.457317		172.01	0.425514	172.01	0.40503	172.01	0.429996	172.01	0.414885	172.01	0.454343	172.01	0.440195
172.41	0.441338	172.41	0.431705	172.41	0.46598	172.41	0.471335	172.41	0.454701		172.22	0.431469	172.22	0.406243	172.22	0.428467	172.22	0.416522	172.22	0.45959	172.22	0.438899
172.61	0.44231	172.61	0.43594	172.61	0.461531	172.61	0.474013	172.61	0.455108		172.42	0.43201	172.42	0.405966	172.42	0.424785	172.42	0.420625	172.42	0.456123	172.42	0.445046
172.81	0.440128	172.81	0.434256	172.81	0.463797	172.81	0.476548	172.81	0.455168		172.62	0.43157	172.62	0.407758	172.62	0.427121	172.62	0.417381	172.62	0.456651	172.62	0.441095
173	0.442102	173	0.435412	173	0.472441	173	0.476852	173	0.456244		172.81	0.43369	172.81	0.40767	172.81	0.427431	172.81	0.41995	172.81	0.4564	172.81	0.448533
173.22	0.446001	173.22	0.438933	173.22	0.463056	173.22	0.479905	173.22	0.455303		173.01	0.436411	173.01	0.412322	173.01	0.431267	173.01	0.418968	173.01	0.457148	173.01	0.441231
173.42	0.44233	173.42	0.437904	173.42	0.466536	173.42	0.480674	173.42	0.461024		173.21	0.43459	173.21	0.411986	173.21	0.432499	173.21	0.417825	173.21	0.457003	173.21	0.449686
173.62	0.444166	173.62	0.438767	173.62	0.46816	173.62	0.483571	173.62	0.459552		173.42	0.431394	173.42	0.410272	173.42	0.429836	173.42	0.422817	173.42	0.458523	173.42	0.444624
173.8	0.445108	173.8	0.442691	173.8	0.469472	173.8	0.47978	173.8	0.463375		173.6	0.440723	173.6	0.414611	173.6	0.433398	173.6	0.422188	173.6	0.460362	173.6	0.453759
174.01	0.448099	174.01	0.442703	174.01	0.466148	174.01	0.482239	174.01	0.457526		173.82	0.436264	173.82	0.412288	173.82	0.432672	173.82	0.424133	173.82	0.458943	173.82	0.448747
174.22	0.447208	174.22	0.439783	174.22	0.473778	174.22	0.479877	174.22	0.462625		174.01	0.439941	174.01	0.420107	174.01	0.433597	174.01	0.426328	174.01	0.46381	174.01	0.446736
174.4	0.450576	174.4	0.446467	174.4	0.469081	174.4	0.484196	174.4	0.468043		174.2	0.438512	174.2	0.416788	174.2	0.43248	174.2	0.423936	174.2	0.466615	174.2	0.450343
174.62	0.449871	174.62	0.441831	174.62	0.475384	174.62	0.486448	174.62	0.463496		174.42	0.440634	174.42	0.414871	174.42	0.43287	174.42	0.426279	174.42	0.460004	174.42	0.454087
174.82	0.450465	174.82	0.447163	174.82	0.472575	174.82	0.483123	174.82	0.463746		174.62	0.438682	174.62	0.414583	174.62	0.432098	174.62	0.428632	174.62	0.465394	174.62	0.451062
175.01	0.449337	175.01	0.44522	175.01	0.474312	175.01	0.484452	175.01	0.466023		174.81	0.442411	174.81	0.41615	174.81	0.435067	174.81	0.427841	174.81	0.468627	174.81	0.449962
175.2	0.451645	175.2	0.447883	175.2	0.475692	175.2	0.485448	175.2	0.466986		175.01	0.443596	175.01	0.415594	175.01	0.434954	175.01	0.433403	175.01	0.46769	175.01	0.452361
175.42	0.454341	175.42	0.441837	175.42	0.474656	175.42	0.490842	175.42	0.467697		175.21	0.443087	175.21	0.41861	175.21	0.438304	175.21	0.42682	175.21	0.464923	175.21	0.450741
175.61	0.451777	175.61	0.445607	175.61	0.482216	175.61	0.486684	175.61	0.471353		175.4	0.444016	175.4	0.415856	175.4	0.438998	175.4	0.429285	175.4	0.472556	175.4	0.45602
175.81	0.452826	175.81	0.447831	175.81	0.482086	175.81	0.486619	175.81	0.472903		175.62	0.445041	175.62	0.41755	175.62	0.444595	175.62	0.433733	175.62	0.471919	175.62	0.455424
176.01	0.454296	176.01	0.445223	176.01	0.482263	176.01	0.489119	176.01	0.471023		175.8	0.445642	175.8	0.4188	175.8	0.440956	175.8	0.427394	175.8	0.469114	175.8	0.46032
176.2	0.458896	176.2	0.44847	176.2	0.478904	176.2	0.486246	176.2	0.473623		176.01	0.449369	176.01	0.421718	176.01	0.440316	176.01	0.43053	176.01	0.47534	176.01	0.458292
176.42	0.460246	176.42	0.453301	176.42	0.48151	176.42	0.492165	176.42	0.47003		176.21	0.446851	176.21	0.424257	176.21	0.441211	176.21	0.435301	176.21	0.474332	176.21	0.45872
176.62	0.454912	176.62	0.450149	176.62	0.478883	176.62	0.492956	176.62	0.46891		176.41	0.44819	176.41	0.421596	176.41	0.447106	176.41	0.435064	176.41	0.474975	176.41	0.464466
176.81	0.455991	176.81	0.452626	176.81	0.480936	176.81	0.489806	176.81	0.473243		176.6	0.449154	176.6	0.423439	176.6	0.441956	176.6	0.433837	176.6	0.469932	176.6	0.463408
177.02	0.458717	177.02	0.450974	177.02	0.485432	177.02	0.486882	177.02	0.477505		176.82	0.449889	176.82	0.422301	176.82	0.444925	176.82	0.437052	176.82	0.472983	176.82	0.463228
177.21	0.456521	177.21	0.450621	177.21	0.485433	177.21	0.500836	177.21	0.474838		177.02	0.449491	177.02	0.429176	177.02	0.441149	177.02	0.433535	177.02	0.476548	177.02	0.468139
177.4	0.461531	177.4	0.454681	177.4	0.484223	177.4	0.4948	177.4	0.480361		177.21	0.45207	177.21	0.427146	177.21	0.443286	177.21	0.441021	177.21	0.47666	177.21	0.463809
177.62	0.460042	177.62	0.455523	177.62	0.483755	177.62	0.493407	177.62	0.48061		177.41	0.457475	177.41	0.430406	177.41	0.44818	177.41	0.436039	177.41	0.473816	177.41	0.463545
177.8	0.460547	177.8	0.458792	177.8	0.49055	177.8	0.49557	177.8	0.485088		177.61	0.455042	177.61	0.428138	177.61	0.445344	177.61	0.439579	177.61	0.479647	177.61	0.466184
178.01	0.463988	178.01	0.458267	178.01	0.488934	178.01	0.50097	178.01	0.481417		177.82	0.455631	177.82	0.426591	177.82	0.447717	177.82	0.441321	177.82	0.478259	177.82	0.469081
178.21	0.464535	178.21	0.460504	178.21	0.488753	178.21	0.503341	178.21	0.483191		178.02	0.453342	178.02	0.430136	178.02	0.447879	178.02	0.437186	178.02	0.478134	178.02	0.463923
178.41	0.465121	178.41	0.458445	178.41	0.488936	178.41	0.497733	178.41	0.481603		178.22	0.458037	178.22	0.43088	178.22	0.447674	178.22	0.443722	178.22	0.480933	178.22	0.468144
178.6	0.464505	178.6	0.457153	178.6	0.488692	178.6	0.500795	178.6	0.485188		178.41	0.459993	178.41	0.428948	178.41	0.447192	178.41	0.43917	178.41	0.48307	178.41	0.468681
178.82	0.467084	178.82	0.464131	178.82	0.491586	178.82	0.50271	178.82	0.482424		178.61	0.460798	178.61	0.430533	178.61	0.454488	178.61	0.443318	178.61	0.480354	178.61	0.469878
179.02	0.467386	179.02	0.459431	179.02	0.492359	179.02	0.503933	179.02	0.486398		178.81	0.454642	178.81	0.428516	178.81	0.451151	178.81	0.446057	178.81	0.485388	178.81	0.46988
179.21	0.466579	179.21	0.457905	179.21	0.493981	179.21	0.502711	179.21	0.483121		179.02	0.457344	179.02	0.43259	179.02	0.450919	179.02	0.441727	179.02	0.481325	179.02	0.470129
179.41	0.469874	179.41	0.461684	179.41	0.491004	179.41	0.500032	179.41	0.489228		179.2	0.454738	179.2	0.428783	179.2	0.45488	179.2	0.446414	179.2	0.486628	179.2	0.473886
179.61	0.472461	179.61	0.458016	179.61	0.494044	179.61	0.510163	179.61	0.488798		179.42	0.467077	179.42	0.433783	179.42	0.453405	179.42	0.448023	179.42	0.486759	179.42	0.473662
179.8	0.472728	179.8	0.462397	179.8	0.496466	179.8	0.50628	179.8	0.487815		179.61	0.459914	179.61	0.434568	179.61	0.457878	179.61	0.448516	179.61	0.49051	179.61	0.471886
180.02	0.470732	180.02	0.466456	180.02	0.497705	180.02	0.509662	180.02	0.488436		179.8	0.46288	179.8	0.43321	179.8	0.45732	179.8	0.446832	179.8	0.488192	179.8	0.473822
180.22	0.473912	180.22	0.462092	180.22	0.496532	180.22	0.504915	180.22	0.494233		180.02	0.465166	180.02	0.439815	180.02	0.458558	180.02	0.451083	180.02	0.48582	180.02	0.473823
180.41	0.472917	180.41	0.467735	180.41	0.49914	180.41	0.508837	180.41	0.492285		180.22	0.46599	180.22	0.434491	180.22	0.457089	180.22	0.449818	180.22	0.487603	180.22	0.481468
180.6	0.46933	180.6	0.466032	180.6	0.502075	180.6	0.507948	180.6	0.492358		180.41	0.465014	180.41	0.435636	180.41	0.459804	180.41	0.453446	180.41	0.489849	180.41	0.477455
180.82	0.471567	180.82	0.468725	180.82	0.496996	180.82	0.515009	180.82	0.492141		180.61	0.466266	180.61	0.437365	180.61	0.460272	180.61	0.452532	180.61	0.490352	180.61	0.476792
181.02	0.478294	181.02	0.465508	181.02	0.499577	181.02	0.511079	181.02	0.49187		180.81	0.469342	180.81	0.436198	180.81	0.458589	180.81	0.450478	180.81	0.49571	180.81	0.477512
181.21	0.477092	181.21	0.473244	181.21	0.506208	181.21	0.51164	181.21	0.494958		181	0.46655	181	0.443054	181	0.459016	181	0.450384	181	0.493626	181	0.480451
181.42	0.479015	181.42	0.467988	181.42	0.501756	181.42	0.513768	181.42	0.49708		181.22	0.463739	181.22	0.441677	181.22	0.458444	181.22	0.453153	181.22	0.49604	181.22	0.48659
181.61	0.483862	181.61	0.475707	181.61	0.504105	181.61	0.517155	181.61	0.497515		181.42	0.467171	181.42	0.443462	181.42	0.462444	181.42	0.45406	181.42	0.495313	181.42	0.483222
181.8	0.48105	181.8	0.471514	181.8	0.50908	181.8	0.514746	181.8	0.498683		181.61	0.472398	181.61	0.441051	181.61	0.464173	181.61	0.455514	181.61	0.493859	181.61	0.484841
182.02	0.482001	182.02	0.474513	182.02	0.503911	182.02	0.515362	182.02	0.501076		181.81	0.472056	181.81	0.446371	181.81	0.461348	181.81	0.456176	181.81	0.492219	181.81	0.485716
182.22	0.482208	182.22	0.476996	182.22	0.506858	182.22	0.519188	182.22	0.499646		182.01	0.473466	182.01	0.444388	182.01	0.462387	182.01	0.455269	182.01	0.500468	182.01	0.482726
182.41	0.487762	182.41	0.470942	182.41	0.50922	182.41	0.5231	182.41	0.500523		182.2	0.474094	182.2	0.445271	182.2	0.463705	182.2	0.459736	182.2	0.500873	182.2	0.481581
182.61	0.479955	182.61	0.475381	182.61	0.510682	182.61	0.519426	182.61	0.501636		182.42	0.472193	182.42	0.446769	182.42	0.46869	182.42	0.455873	182.42	0.499605	182.42	0.484927
182.81	0.485996	182.81	0.478048	182.81	0.508618	182.81	0.522355	182.81	0.501142		182.61	0.476041	182.61	0.450046	182.61	0.46949	182.61	0.462734	182.61	0.504576	182.61	0.484006
183	0.490589	183	0.47864	183	0.51352	183	0.519652	183	0.50348		182.81	0.4726	182.81	0.447866	182.81	0.464238	182.81	0.462283	182.81	0.499306	182.81	0.484301
183.2	0.485867	183.2	0.477922	183.2	0.509227	183.2	0.524921	183.2	0.505126		183.01	0.476101	183.01	0.447455	183.01	0.470442	183.01	0.459731	183.01	0.504609	183.01	0.494215
183.42	0.488131	183.42	0.477828	183.42	0.512118	183.42	0.521725	183.42	0.507067		183.2	0.474135	183.2	0.448067	183.2	0.471078	183.2	0.459357	183.2	0.501242	183.2	0.49428
183.61	0.490612	183.61	0.476405	183.61	0.512238	183.61	0.528463	183.61	0.509172		183.4	0.47709	183.4	0.450704	183.4	0.472984	183.4	0.459829	183.4	0.498762	183.4	0.49024
183.81	0.490087	183.81	0.484108	183.81	0.512579	183.81	0.524228	183.81	0.508449		183.62	0.481787	183.62	0.449273	183.62	0.473533	183.62	0.462978	183.62	0.502472	183.62	0.485326
184.01	0.489893	184.01	0.486657	184.01	0.516928	184.01	0.521578	184.01	0.509139		183.81	0.477436	183.81	0.456523	183.81	0.473285	183.81	0.463836	183.81	0.504691	183.81	0.490011
184.2	0.489319	184.2	0.482559	184.2	0.516219	184.2	0.525339	184.2	0.510576		184.01	0.478778	184.01	0.453922	184.01	0.473117	184.01	0.468058	184.01	0.505901	184.01	0.487514
184.42	0.491957	184.42	0.485182	184.42	0.515669	184.42	0.531525	184.42	0.507134		184.21	0.480412	184.21	0.450757	184.21	0.474876	184.21	0.469192	184.21	0.505578	184.21	0.492772
184.61	0.488893	184.61	0.484154	184.61	0.519428	184.61	0.526826	184.61	0.508771		184.42	0.482628	184.42	0.452492	184.42	0.476935	184.42	0.467414	184.42	0.50775	184.42	0.498577
184.81	0.490266	184.81	0.487929	184.81	0.517282	184.81	0.528405	184.81	0.507115		184.62	0.479467	184.62	0.455049	184.62	0.477993	184.62	0.472453	184.62	0.506366	184.62	0.495632
185.01	0.492519	185.01	0.483706	185.01	0.523049	185.01	0.528743	185.01	0.513894		184.82	0.485055	184.82	0.453802	184.82	0.475937	184.82	0.471313	184.82	0.511228	184.82	0.496505
185.21	0.497291	185.21	0.488129	185.21	0.515898	185.21	0.530639	185.21	0.515458		185.01	0.482038	185.01	0.455584	185.01	0.480172	185.01	0.464165	185.01	0.508606	185.01	0.499085
185.4	0.495282	185.4	0.488594	185.4	0.521631	185.4	0.529876	185.4	0.51085		185.21	0.488478	185.21	0.452358	185.21	0.47587	185.21	0.471989	185.21	0.508244	185.21	0.494807
185.62	0.49942	185.62	0.485866	185.62	0.523777	185.62	0.53424	185.62	0.514763		185.41	0.4838	185.41	0.460424	185.41	0.478484	185.41	0.47435	185.41	0.509919	185.41	0.498571
185.82	0.496797	185.82	0.490776	185.82	0.520687	185.82	0.532889	185.82	0.518598		185.62	0.48367	185.62	0.45346	185.62	0.480093	185.62	0.470274	185.62	0.515202	185.62	0.497912
186.01	0.501384	186.01	0.490751	186.01	0.518686	186.01	0.537723	186.01	0.511955		185.82	0.488238	185.82	0.458599	185.82	0.482551	185.82	0.474339	185.82	0.513764	185.82	0.501056
186.2	0.493267	186.2	0.490674	186.2	0.52123	186.2	0.536596	186.2	0.516154		186.01	0.486518	186.01	0.458584	186.01	0.482308	186.01	0.474786	186.01	0.517206	186.01	0.503823
186.42	0.501367	186.42	0.495659	186.42	0.525725	186.42	0.534125	186.42	0.514334		186.21	0.486263	186.21	0.460935	186.21	0.482481	186.21	0.467723	186.21	0.51614	186.21	0.503109
186.6	0.498577	186.6	0.492075	186.6	0.529859	186.6	0.536939	186.6	0.516144		186.41	0.490883	186.41	0.46308	186.41	0.484263	186.41	0.477459	186.41	0.515282	186.41	0.504043
186.82	0.504447	186.82	0.490854	186.82	0.525647	186.82	0.538596	186.82	0.5224		186.6	0.487165	186.6	0.465156	186.6	0.483467	186.6	0.472385	186.6	0.519111	186.6	0.501164
187.02	0.503595	187.02	0.49248	187.02	0.529953	187.02	0.540297	187.02	0.521699		186.82	0.4911	186.82	0.46379	186.82	0.485682	186.82	0.478159	186.82	0.520004	186.82	0.506488
187.21	0.506475	187.21	0.493212	187.21	0.52649	187.21	0.542878	187.21	0.523193		187.02	0.492197	187.02	0.462592	187.02	0.479911	187.02	0.474475	187.02	0.52068	187.02	0.507438
187.4	0.505464	187.4	0.496062	187.4	0.533788	187.4	0.540555	187.4	0.524157		187.21	0.493476	187.21	0.464941	187.21	0.489396	187.21	0.482141	187.21	0.520145	187.21	0.507912
187.62	0.500272	187.62	0.495798	187.62	0.52962	187.62	0.541218	187.62	0.521785		187.41	0.491693	187.41	0.466761	187.41	0.490394	187.41	0.478274	187.41	0.520009	187.41	0.507076
187.82	0.506382	187.82	0.501459	187.82	0.529881	187.82	0.540748	187.82	0.524272		187.61	0.492246	187.61	0.46406	187.61	0.489615	187.61	0.477713	187.61	0.517611	187.61	0.509742
188.01	0.50562	188.01	0.500777	188.01	0.528457	188.01	0.54418	188.01	0.525185		187.8	0.498646	187.8	0.467853	187.8	0.488947	187.8	0.477809	187.8	0.52378	187.8	0.509953
188.23	0.50592	188.23	0.4973	188.23	0.534552	188.23	0.54528	188.23	0.524284		188.02	0.494131	188.02	0.471519	188.02	0.49469	188.02	0.482275	188.02	0.522774	188.02	0.513202
188.41	0.505866	188.41	0.499059	188.41	0.532918	188.41	0.545165	188.41	0.52426		188.22	0.496763	188.22	0.4662	188.22	0.494916	188.22	0.481407	188.22	0.526488	188.22	0.512135
188.6	0.510977	188.6	0.502957	188.6	0.538039	188.6	0.546845	188.6	0.529085		188.41	0.492491	188.41	0.471529	188.41	0.489152	188.41	0.488563	188.41	0.52415	188.41	0.50749
188.8	0.508759	188.8	0.503714	188.8	0.534036	188.8	0.544487	188.8	0.528562		188.61	0.498221	188.61	0.46924	188.61	0.491939	188.61	0.484424	188.61	0.527112	188.61	0.511634
189.02	0.511504	189.02	0.503174	189.02	0.535397	189.02	0.546614	189.02	0.526882		188.81	0.501596	188.81	0.475713	188.81	0.493967	188.81	0.481006	188.81	0.526203	188.81	0.513377
189.21	0.510529	189.21	0.501734	189.21	0.533351	189.21	0.547393	189.21	0.53391		189	0.501532	189	0.472511	189	0.492798	189	0.483915	189	0.529769	189	0.512463
189.41	0.515804	189.41	0.506419	189.41	0.536227	189.41	0.548895	189.41	0.530292		189.22	0.503695	189.22	0.470106	189.22	0.493372	189.22	0.487601	189.22	0.52912	189.22	0.512169
189.61	0.514309	189.61	0.507469	189.61	0.542643	189.61	0.54918	189.61	0.530706		189.42	0.503483	189.42	0.473375	189.42	0.497103	189.42	0.48782	189.42	0.530802	189.42	0.512875
189.8	0.512949	189.8	0.50423	189.8	0.540159	189.8	0.548627	189.8	0.528199		189.61	0.498991	189.61	0.470401	189.61	0.493831	189.61	0.486885	189.61	0.532801	189.61	0.521231
190.02	0.512014	190.02	0.504871	190.02	0.538254	190.02	0.55413	190.02	0.531558		189.81	0.507512	189.81	0.478676	189.81	0.49792	189.81	0.496725	189.81	0.532878	189.81	0.517711
190.22	0.514457	190.22	0.50624	190.22	0.538476	190.22	0.550472	190.22	0.532583		190.02	0.504904	190.02	0.475002	190.02	0.496662	190.02	0.486858	190.02	0.5297	190.02	0.518684
190.41	0.518459	190.41	0.507691	190.41	0.543087	190.41	0.553151	190.41	0.534574		190.22	0.505293	190.22	0.474231	190.22	0.497449	190.22	0.492707	190.22	0.533218	190.22	0.517691
190.61	0.515857	190.61	0.509742	190.61	0.545007	190.61	0.554608	190.61	0.537658		190.42	0.506719	190.42	0.480372	190.42	0.497316	190.42	0.489596	190.42	0.533274	190.42	0.521233
190.8	0.512206	190.8	0.509317	190.8	0.539885	190.8	0.556543	190.8	0.537314		190.61	0.511729	190.61	0.477587	190.61	0.49833	190.61	0.491252	190.61	0.53339	190.61	0.520514
191	0.541426	191	0.536681	191	0.573479	191	0.596537	191	0.574907		190.81	0.501677	190.81	0.481801	190.81	0.505148	190.81	0.491014	190.81	0.535456	190.81	0.521089
191.2	0.539945	191.2	0.535978	191.2	0.573507	191.2	0.589663	191.2	0.57382		191.01	0.509455	191.01	0.483268	191.01	0.499365	191.01	0.491713	191.01	0.531864	191.01	0.524282
191.39	0.545347	191.39	0.533425	191.39	0.571343	191.39	0.588064	191.39	0.573314		191.22	0.505655	191.22	0.480253	191.22	0.504399	191.22	0.493602	191.22	0.537905	191.22	0.524391
191.61	0.542892	191.61	0.538631	191.61	0.572666	191.61	0.593486	191.61	0.573344		191.42	0.512481	191.42	0.478685	191.42	0.50214	191.42	0.499999	191.42	0.5381	191.42	0.527807
191.81	0.542403	191.81	0.537733	191.81	0.57592	191.81	0.59097	191.81	0.572729		191.61	0.509442	191.61	0.479764	191.61	0.500544	191.61	0.491165	191.61	0.541803	191.61	0.526144
192	0.542902	192	0.536611	192	0.576414	192	0.588627	192	0.569378		191.81	0.511264	191.81	0.486283	191.81	0.505272	191.81	0.501242	191.81	0.542759	191.81	0.524988
192.18	0.5435	192.18	0.537921	192.18	0.575013	192.18	0.588857	192.18	0.573954		192.01	0.516526	192.01	0.48272	192.01	0.509657	192.01	0.495719	192.01	0.535407	192.01	0.527876
192.4	0.543348	192.4	0.538908	192.4	0.577132	192.4	0.595579	192.4	0.573152		192.2	0.517604	192.2	0.486829	192.2	0.505568	192.2	0.497702	192.2	0.540772	192.2	0.529974
192.59	0.544352	192.59	0.538033	192.59	0.576658	192.59	0.59108	192.59	0.572503		192.42	0.512179	192.42	0.479746	192.42	0.507332	192.42	0.502501	192.42	0.546727	192.42	0.533678
192.81	0.54528	192.81	0.533435	192.81	0.566686	192.81	0.593235	192.81	0.572044		192.62	0.513558	192.62	0.488826	192.62	0.51319	192.62	0.497005	192.62	0.540864	192.62	0.524409
193.01	0.539683	193.01	0.538717	193.01	0.574421	193.01	0.592437	193.01	0.567081		192.81	0.513158	192.81	0.488582	192.81	0.509659	192.81	0.500659	192.81	0.544123	192.81	0.533138
193.2	0.547591	193.2	0.536952	193.2	0.573294	193.2	0.59526	193.2	0.576831		193.01	0.51651	193.01	0.486293	193.01	0.506409	193.01	0.502962	193.01	0.550188	193.01	0.532321
193.39	0.541652	193.39	0.542679	193.39	0.574883	193.39	0.587663	193.39	0.567667		193.21	0.518216	193.21	0.492846	193.21	0.50948	193.21	0.503124	193.21	0.548654	193.21	0.533075
193.6	0.541679	193.6	0.534461	193.6	0.56971	193.6	0.594147	193.6	0.576842		193.4	0.521274	193.4	0.487922	193.4	0.50931	193.4	0.501012	193.4	0.54765	193.4	0.527604
193.81	0.544714	193.81	0.536149	193.81	0.57141	193.81	0.589889	193.81	0.571736		193.62	0.518688	193.62	0.493088	193.62	0.506237	193.62	0.505249	193.62	0.549481	193.62	0.532771
193.99	0.545732	193.99	0.538713	193.99	0.571223	193.99	0.586899	193.99	0.577431		193.82	0.520802	193.82	0.49069	193.82	0.518983	193.82	0.503872	193.82	0.547261	193.82	0.53436
194.21	0.540273	194.21	0.536184	194.21	0.576494	194.21	0.592342	194.21	0.57255		194.01	0.523551	194.01	0.4917	194.01	0.516426	194.01	0.504116	194.01	0.545333	194.01	0.539039
194.4	0.54376	194.4	0.533331	194.4	0.572075	194.4	0.592515	194.4	0.570711		194.21	0.519897	194.21	0.489232	194.21	0.515773	194.21	0.503784	194.21	0.553842	194.21	0.539128
194.59	0.54304	194.59	0.540216	194.59	0.575322	194.59	0.59279	194.59	0.572638		194.41	0.522821	194.41	0.495478	194.41	0.516809	194.41	0.503173	194.41	0.547882	194.41	0.538536
194.81	0.543345	194.81	0.538969	194.81	0.57408	194.81	0.590444	194.81	0.571625		194.6	0.521476	194.6	0.492405	194.6	0.516794	194.6	0.511225	194.6	0.548185	194.6	0.535874
195.01	0.543653	195.01	0.540129	195.01	0.57547	195.01	0.589522	195.01	0.572775		194.82	0.521798	194.82	0.496955	194.82	0.517593	194.82	0.510118	194.82	0.548945	194.82	0.540998
195.2	0.541443	195.2	0.536227	195.2	0.572305	195.2	0.591951	195.2	0.571246		195.01	0.525722	195.01	0.492454	195.01	0.517556	195.01	0.507649	195.01	0.550801	195.01	0.547676
195.4	0.542192	195.4	0.53929	195.4	0.572003	195.4	0.595135	195.4	0.575248		195.21	0.527227	195.21	0.49521	195.21	0.520239	195.21	0.507857	195.21	0.555612	195.21	0.54394
195.6	0.543032	195.6	0.53554	195.6	0.575526	195.6	0.594408	195.6	0.577269		195.41	0.525127	195.41	0.49824	195.41	0.522014	195.41	0.503571	195.41	0.552915	195.41	0.545852
195.79	0.546352	195.79	0.541562	195.79	0.570926	195.79	0.591747	195.79	0.570848		195.62	0.525821	195.62	0.495935	195.62	0.521775	195.62	0.515028	195.62	0.557203	195.62	0.542866
196.01	0.543551	196.01	0.539429	196.01	0.574094	196.01	0.587804	196.01	0.574898		195.8	0.529216	195.8	0.503028	195.8	0.522248	195.8	0.5161	195.8	0.558258	195.8	0.541393
196.21	0.53817	196.21	0.536927	196.21	0.572586	196.21	0.590646	196.21	0.575313		196.02	0.525842	196.02	0.500194	196.02	0.518771	196.02	0.517024	196.02	0.558088	196.02	0.549191
196.4	0.539414	196.4	0.541388	196.4	0.574549	196.4	0.591898	196.4	0.571024		196.21	0.527817	196.21	0.501765	196.21	0.523812	196.21	0.519036	196.21	0.557591	196.21	0.547177
196.6	0.544962	196.6	0.533176	196.6	0.569748	196.6	0.590477	196.6	0.575157		196.4	0.530119	196.4	0.499441	196.4	0.527121	196.4	0.512616	196.4	0.559956	196.4	0.549452
196.8	0.544325	196.8	0.534436	196.8	0.578527	196.8	0.588863	196.8	0.574593		196.61	0.535966	196.61	0.504635	196.61	0.522261	196.61	0.519447	196.61	0.554641	196.61	0.546886
196.99	0.543801	196.99	0.535956	196.99	0.575947	196.99	0.584661	196.99	0.575479		196.82	0.53123	196.82	0.502153	196.82	0.526378	196.82	0.514255	196.82	0.56213	196.82	0.551825
197.21	0.542231	197.21	0.53546	197.21	0.576015	197.21	0.590899	197.21	0.574484		197.02	0.53177	197.02	0.504281	197.02	0.527937	197.02	0.518221	197.02	0.564458	197.02	0.547501
197.41	0.542898	197.41	0.538023	197.41	0.574486	197.41	0.595342	197.41	0.573068		197.22	0.532045	197.22	0.50774	197.22	0.527087	197.22	0.516355	197.22	0.562651	197.22	0.550711
197.6	0.539172	197.6	0.539623	197.6	0.572133	197.6	0.593777	197.6	0.571011		197.41	0.537419	197.41	0.50854	197.41	0.528669	197.41	0.519024	197.41	0.564504	197.41	0.552435
197.8	0.542724	197.8	0.537267	197.8	0.569821	197.8	0.594127	197.8	0.575164		197.61	0.536007	197.61	0.502241	197.61	0.530464	197.61	0.522635	197.61	0.565631	197.61	0.554199
198	0.544886	198	0.536147	198	0.575096	198	0.587989	198	0.572494		197.8	0.538693	197.8	0.507002	197.8	0.531526	197.8	0.519574	197.8	0.567203	197.8	0.55441
198.19	0.541698	198.19	0.540037	198.19	0.571545	198.19	0.590715	198.19	0.572544		198.02	0.538648	198.02	0.508604	198.02	0.530051	198.02	0.52337	198.02	0.564314	198.02	0.548511
198.41	0.544326	198.41	0.53716	198.41	0.572346	198.41	0.588625	198.41	0.573688		198.22	0.534815	198.22	0.506719	198.22	0.5297	198.22	0.519706	198.22	0.569642	198.22	0.556095
198.61	0.54417	198.61	0.53719	198.61	0.575528	198.61	0.593183	198.61	0.573609		198.41	0.541297	198.41	0.511016	198.41	0.533237	198.41	0.521528	198.41	0.570333	198.41	0.55998
198.8	0.544294	198.8	0.540596	198.8	0.572069	198.8	0.592221	198.8	0.57052		198.61	0.564908	198.61	0.528535	198.61	0.55684	198.61	0.547929	198.61	0.59377	198.61	0.589575
198.99	0.539432	198.99	0.541358	198.99	0.574121	198.99	0.592757	198.99	0.570235		198.8	0.563354	198.8	0.529797	198.8	0.555689	198.8	0.551806	198.8	0.599897	198.8	0.585069
199.2	0.542536	199.2	0.536553	199.2	0.578466	199.2	0.596309	199.2	0.577165		199.01	0.558789	199.01	0.529852	199.01	0.552187	199.01	0.548422	199.01	0.594307	199.01	0.58642
199.39	0.542199	199.39	0.539495	199.39	0.573796	199.39	0.589184	199.39	0.571606		199.2	0.560021	199.2	0.530122	199.2	0.553268	199.2	0.548567	199.2	0.599174	199.2	0.586292
199.59	0.541419	199.59	0.539192	199.59	0.574343	199.59	0.593563	199.59	0.571864		199.4	0.557333	199.4	0.535044	199.4	0.555552	199.4	0.550253	199.4	0.595709	199.4	0.586808
199.81	0.541978	199.81	0.543315	199.81	0.572765	199.81	0.596363	199.81	0.571193		199.61	0.558036	199.61	0.524621	199.61	0.558174	199.61	0.55	199.61	0.596044	199.61	0.582475
200	0.540933	200	0.5391	200	0.57278	200	0.592465	200	0.572564		199.81	0.561404	199.81	0.533252	199.81	0.550571	199.81	0.552516	199.81	0.595073	199.81	0.586302
200.19	0.546835	200.19	0.533857	200.19	0.573086	200.19	0.597826	200.19	0.574012		200.01	0.553905	200.01	0.52758	200.01	0.556249	200.01	0.550966	200.01	0.595547	200.01	0.588386
200.41	0.544174	200.41	0.538683	200.41	0.569242	200.41	0.591874	200.41	0.571699		200.22	0.560473	200.22	0.528679	200.22	0.55497	200.22	0.548087	200.22	0.598346	200.22	0.587431
200.61	0.542165	200.61	0.539756	200.61	0.575291	200.61	0.592066	200.61	0.572963		200.42	0.560767	200.42	0.532872	200.42	0.554464	200.42	0.548694	200.42	0.594657	200.42	0.585897
200.8	0.54781	200.8	0.537987	200.8	0.572838	200.8	0.590302	200.8	0.569587		200.62	0.564207	200.62	0.532197	200.62	0.556424	200.62	0.551169	200.62	0.600232	200.62	0.58644
201.01	0.545393	201.01	0.539078	201.01	0.574496	201.01	0.594976	201.01	0.570066		200.82	0.557352	200.82	0.5335	200.82	0.558392	200.82	0.549759	200.82	0.59425	200.82	0.590046
201.2	0.543465	201.2	0.541716	201.2	0.575671	201.2	0.589208	201.2	0.570834		201.01	0.565095	201.01	0.533049	201.01	0.558346	201.01	0.550393	201.01	0.596391	201.01	0.584944
201.39	0.543987	201.39	0.536747	201.39	0.574568	201.39	0.590772	201.39	0.572117		201.21	0.563327	201.21	0.529099	201.21	0.556066	201.21	0.550166	201.21	0.596564	201.21	0.587594
201.61	0.54229	201.61	0.536334	201.61	0.570656	201.61	0.592269	201.61	0.576123		201.4	0.560218	201.4	0.527513	201.4	0.551462	201.4	0.551673	201.4	0.599386	201.4	0.583428
201.81	0.544909	201.81	0.538148	201.81	0.572854	201.81	0.593506	201.81	0.575955		201.62	0.560534	201.62	0.530076	201.62	0.553466	201.62	0.545177	201.62	0.598181	201.62	0.589704
202	0.542572	202	0.536285	202	0.570134	202	0.592194	202	0.568923		201.82	0.556296	201.82	0.531446	201.82	0.554815	201.82	0.545216	201.82	0.598615	201.82	0.585824
202.2	0.545491	202.2	0.540286	202.2	0.57611	202.2	0.59208	202.2	0.571776		201.99	0.565738	201.99	0.529533	201.99	0.553704	201.99	0.545114	201.99	0.598242	201.99	0.588736
202.4	0.544603	202.4	0.536319	202.4	0.574501	202.4	0.588349	202.4	0.573977		202.21	0.561418	202.21	0.524272	202.21	0.552627	202.21	0.54919	202.21	0.597458	202.21	0.590171
202.59	0.543937	202.59	0.537911	202.59	0.57274	202.59	0.594553	202.59	0.573982		202.41	0.561627	202.41	0.533082	202.41	0.556183	202.41	0.545827	202.41	0.59402	202.41	0.582849
202.81	0.543809	202.81	0.536596	202.81	0.572812	202.81	0.590622	202.81	0.570145		202.6	0.56254	202.6	0.528753	202.6	0.554713	202.6	0.549909	202.6	0.595323	202.6	0.587114
203.01	0.544483	203.01	0.539282	203.01	0.57786	203.01	0.589522	203.01	0.573231		202.82	0.557436	202.82	0.532746	202.82	0.552263	202.82	0.548116	202.82	0.596139	202.82	0.58313
203.2	0.541096	203.2	0.53776	203.2	0.577046	203.2	0.59008	203.2	0.571931		203.01	0.562555	203.01	0.532471	203.01	0.554634	203.01	0.550078	203.01	0.596217	203.01	0.583589
203.4	0.544948	203.4	0.534951	203.4	0.569336	203.4	0.590046	203.4	0.572351		203.19	0.559642	203.19	0.530913	203.19	0.554729	203.19	0.549466	203.19	0.59889	203.19	0.589349
203.6	0.543181	203.6	0.537088	203.6	0.56752	203.6	0.586742	203.6	0.57821		203.41	0.562704	203.41	0.532373	203.41	0.559244	203.41	0.547161	203.41	0.600743	203.41	0.589466
203.79	0.540255	203.79	0.534735	203.79	0.573631	203.79	0.59134	203.79	0.573438		203.62	0.557797	203.62	0.533536	203.62	0.555796	203.62	0.545268	203.62	0.598358	203.62	0.593065
204.01	0.541377	204.01	0.538109	204.01	0.57432	204.01	0.595289	204.01	0.572291		203.8	0.56169	203.8	0.531718	203.8	0.558428	203.8	0.545196	203.8	0.593471	203.8	0.589065
204.21	0.542234	204.21	0.538538	204.21	0.572611	204.21	0.594379	204.21	0.573272		204.02	0.564236	204.02	0.534751	204.02	0.558104	204.02	0.549533	204.02	0.601353	204.02	0.587265
204.4	0.544658	204.4	0.539677	204.4	0.571372	204.4	0.595433	204.4	0.572444		204.21	0.567495	204.21	0.532621	204.21	0.560297	204.21	0.550096	204.21	0.592983	204.21	0.5887
204.6	0.543305	204.6	0.541334	204.6	0.572582	204.6	0.591601	204.6	0.572839		204.4	0.558756	204.4	0.53273	204.4	0.554077	204.4	0.55171	204.4	0.597077	204.4	0.588078
204.8	0.53773	204.8	0.53312	204.8	0.570971	204.8	0.592272	204.8	0.575602		204.61	0.563901	204.61	0.529463	204.61	0.558619	204.61	0.549015	204.61	0.59846	204.61	0.586181
204.99	0.543391	204.99	0.534994	204.99	0.573163	204.99	0.595785	204.99	0.570638		204.82	0.556334	204.82	0.536441	204.82	0.557012	204.82	0.545369	204.82	0.600278	204.82	0.589106
205.19	0.542946	205.19	0.537382	205.19	0.57345	205.19	0.593333	205.19	0.570145		205	0.555476	205	0.531224	205	0.554149	205	0.549609	205	0.596119	205	0.589215
205.41	0.54116	205.41	0.536911	205.41	0.572927	205.41	0.590159	205.41	0.574485		205.22	0.557858	205.22	0.530602	205.22	0.555981	205.22	0.549686	205.22	0.595237	205.22	0.588458
205.6	0.549385	205.6	0.538965	205.6	0.572332	205.6	0.593362	205.6	0.57261		205.41	0.56043	205.41	0.527652	205.41	0.556203	205.41	0.552424	205.41	0.596311	205.41	0.587793
205.79	0.546029	205.79	0.537903	205.79	0.573247	205.79	0.589418	205.79	0.57345		205.6	0.558795	205.6	0.531353	205.6	0.556141	205.6	0.547729	205.6	0.596106	205.6	0.587456
206.01	0.544545	206.01	0.535774	206.01	0.576575	206.01	0.591617	206.01	0.577965		205.82	0.559599	205.82	0.527434	205.82	0.555393	205.82	0.54894	205.82	0.595846	205.82	0.586263
206.21	0.543615	206.21	0.541626	206.21	0.569595	206.21	0.591708	206.21	0.567898		206.02	0.557913	206.02	0.528136	206.02	0.557329	206.02	0.547564	206.02	0.595667	206.02	0.585727
206.4	0.543719	206.4	0.541073	206.4	0.5734	206.4	0.59195	206.4	0.572938		206.22	0.563649	206.22	0.533077	206.22	0.556064	206.22	0.549836	206.22	0.594762	206.22	0.584694
206.6	0.545252	206.6	0.539083	206.6	0.564575	206.6	0.593576	206.6	0.573331		206.41	0.559697	206.41	0.530154	206.41	0.55414	206.41	0.554058	206.41	0.597893	206.41	0.587707
206.8	0.542512	206.8	0.533301	206.8	0.573387	206.8	0.592847	206.8	0.574312		206.6	0.556682	206.6	0.528068	206.6	0.550189	206.6	0.551731	206.6	0.599541	206.6	0.585548
206.99	0.542814	206.99	0.536298	206.99	0.572688	206.99	0.588878	206.99	0.574409		206.8	0.559099	206.8	0.528331	206.8	0.551045	206.8	0.553153	206.8	0.598573	206.8	0.587117
207.21	0.542812	207.21	0.533647	207.21	0.571964	207.21	0.593002	207.21	0.576507		207.02	0.558405	207.02	0.529886	207.02	0.555164	207.02	0.54797	207.02	0.596761	207.02	0.588279
207.41	0.542333	207.41	0.539526	207.41	0.57391	207.41	0.587766	207.41	0.569252		207.22	0.561518	207.22	0.527177	207.22	0.557178	207.22	0.549948	207.22	0.591791	207.22	0.588487
207.6	0.542196	207.6	0.536744	207.6	0.571761	207.6	0.588801	207.6	0.569193		207.42	0.561909	207.42	0.526203	207.42	0.552454	207.42	0.54815	207.42	0.597318	207.42	0.589298
207.8	0.542133	207.8	0.539092	207.8	0.571271	207.8	0.593911	207.8	0.572004		207.59	0.557725	207.59	0.53141	207.59	0.552678	207.59	0.5444	207.59	0.598274	207.59	0.586895
208	0.545514	208	0.536462	208	0.577692	208	0.590626	208	0.568105		207.81	0.559379	207.81	0.528609	207.81	0.558744	207.81	0.547444	207.81	0.598201	207.81	0.586662
208.19	0.544062	208.19	0.536413	208.19	0.574132	208.19	0.592049	208.19	0.575488		208.02	0.557063	208.02	0.53318	208.02	0.554187	208.02	0.549153	208.02	0.591043	208.02	0.590748
208.41	0.541673	208.41	0.536573	208.41	0.571157	208.41	0.58931	208.41	0.574578		208.2	0.565793	208.2	0.532264	208.2	0.551901	208.2	0.545638	208.2	0.596945	208.2	0.586165
208.61	0.547001	208.61	0.537406	208.61	0.569605	208.61	0.592211	208.61	0.570166		208.42	0.559193	208.42	0.531394	208.42	0.552338	208.42	0.547456	208.42	0.597432	208.42	0.587086
208.8	0.541713	208.8	0.537528	208.8	0.57337	208.8	0.592863	208.8	0.571845		208.61	0.559885	208.61	0.530782	208.61	0.557099	208.61	0.546062	208.61	0.598012	208.61	0.587254
209	0.543208	209	0.538417	209	0.573077	209	0.591726	209	0.57338		208.8	0.559293	208.8	0.533476	208.8	0.552109	208.8	0.550321	208.8	0.593303	208.8	0.584817
209.2	0.543467	209.2	0.540542	209.2	0.574792	209.2	0.592396	209.2	0.56985		209.01	0.567487	209.01	0.532444	209.01	0.556292	209.01	0.54657	209.01	0.598686	209.01	0.585865
209.39	0.545469	209.39	0.535058	209.39	0.572797	209.39	0.587316	209.39	0.572611		209.22	0.558619	209.22	0.533578	209.22	0.556666	209.22	0.550895	209.22	0.595421	209.22	0.58859
209.61	0.542923	209.61	0.534684	209.61	0.572736	209.61	0.590489	209.61	0.576202		209.4	0.564777	209.4	0.53189	209.4	0.554951	209.4	0.552525	209.4	0.597577	209.4	0.587338
209.81	0.539384	209.81	0.538273	209.81	0.575148	209.81	0.592592	209.81	0.568596		209.62	0.560839	209.62	0.526961	209.62	0.554598	209.62	0.548762	209.62	0.599467	209.62	0.58971
210	0.548373	210	0.536416	210	0.570285	210	0.595101	210	0.56753		209.81	0.562544	209.81	0.529571	209.81	0.557476	209.81	0.552414	209.81	0.595955	209.81	0.580804
210.2	0.543475	210.2	0.538952	210.2	0.572764	210.2	0.591248	210.2	0.573647		210.01	0.560198	210.01	0.530204	210.01	0.560014	210.01	0.549856	210.01	0.60045	210.01	0.58939
210.4	0.545428	210.4	0.536911	210.4	0.573512	210.4	0.591214	210.4	0.571765		210.21	0.566524	210.21	0.532411	210.21	0.554939	210.21	0.54785	210.21	0.595484	210.21	0.585548
210.59	0.542726	210.59	0.540297	210.59	0.574995	210.59	0.595173	210.59	0.573636		210.42	0.560133	210.42	0.531362	210.42	0.55472	210.42	0.549835	210.42	0.597477	210.42	0.587908
210.81	0.544293	210.81	0.536851	210.81	0.571409	210.81	0.595632	210.81	0.569745		210.61	0.558702	210.61	0.531542	210.61	0.55391	210.61	0.550969	210.61	0.59918	210.61	0.585545
211	0.542695	211	0.53563	211	0.56977	211	0.592031	211	0.573306		210.81	0.561862	210.81	0.528339	210.81	0.552654	210.81	0.551189	210.81	0.59655	210.81	0.587171
211.2	0.541166	211.2	0.534324	211.2	0.570332	211.2	0.594507	211.2	0.569567		211.01	0.560848	211.01	0.531436	211.01	0.556537	211.01	0.54743	211.01	0.592246	211.01	0.587365
211.4	0.548374	211.4	0.534272	211.4	0.572264	211.4	0.591807	211.4	0.571181		211.2	0.564776	211.2	0.532292	211.2	0.550822	211.2	0.543179	211.2	0.599345	211.2	0.588408
211.61	0.542882	211.61	0.539379	211.61	0.569165	211.61	0.588156	211.61	0.57879		211.42	0.562813	211.42	0.529866	211.42	0.548242	211.42	0.548945	211.42	0.598259	211.42	0.58183
211.79	0.545591	211.79	0.53599	211.79	0.575089	211.79	0.591382	211.79	0.56754		211.6	0.563868	211.6	0.531371	211.6	0.552512	211.6	0.55004	211.6	0.598112	211.6	0.587467
212	0.543912	212	0.538362	212	0.568267	212	0.592882	212	0.571736		211.81	0.559933	211.81	0.530132	211.81	0.557276	211.81	0.546393	211.81	0.593387	211.81	0.59092
212.2	0.541827	212.2	0.536785	212.2	0.567921	212.2	0.595483	212.2	0.57222		212.01	0.55884	212.01	0.532537	212.01	0.557487	212.01	0.547141	212.01	0.593124	212.01	0.585152
212.4	0.539754	212.4	0.535409	212.4	0.570701	212.4	0.595465	212.4	0.573659		212.2	0.558439	212.2	0.530757	212.2	0.552253	212.2	0.545215	212.2	0.594683	212.2	0.58837
212.59	0.542015	212.59	0.540938	212.59	0.57377	212.59	0.590548	212.59	0.573703		212.4	0.558669	212.4	0.529129	212.4	0.554871	212.4	0.553307	212.4	0.597632	212.4	0.585239
212.81	0.546108	212.81	0.533959	212.81	0.576249	212.81	0.59206	212.81	0.569978		212.62	0.553557	212.62	0.529535	212.62	0.554873	212.62	0.549827	212.62	0.594039	212.62	0.5877
212.99	0.542146	212.99	0.537079	212.99	0.571798	212.99	0.59239	212.99	0.568488		212.82	0.560388	212.82	0.525575	212.82	0.557907	212.82	0.552461	212.82	0.593164	212.82	0.587361
213.2	0.547878	213.2	0.53627	213.2	0.574203	213.2	0.588121	213.2	0.571015		213.01	0.556946	213.01	0.525681	213.01	0.552744	213.01	0.547834	213.01	0.598252	213.01	0.585851
213.4	0.542986	213.4	0.537466	213.4	0.57424	213.4	0.59564	213.4	0.574792		213.21	0.557235	213.21	0.531381	213.21	0.556012	213.21	0.549977	213.21	0.59557	213.21	0.58764
213.6	0.54211	213.6	0.538191	213.6	0.575415	213.6	0.591308	213.6	0.573267		213.41	0.559253	213.41	0.533442	213.41	0.554278	213.41	0.547309	213.41	0.603155	213.41	0.590315
213.79	0.546416	213.79	0.541623	213.79	0.57589	213.79	0.597969	213.79	0.567244		213.62	0.562217	213.62	0.527972	213.62	0.55763	213.62	0.55159	213.62	0.596123	213.62	0.581317
213.99	0.542854	213.99	0.537297	213.99	0.57541	213.99	0.591878	213.99	0.573625		213.82	0.557262	213.82	0.530716	213.82	0.554972	213.82	0.548121	213.82	0.602123	213.82	0.584059
214.21	0.540223	214.21	0.538909	214.21	0.577192	214.21	0.590889	214.21	0.570055		214.02	0.558461	214.02	0.532198	214.02	0.553799	214.02	0.550686	214.02	0.599235	214.02	0.587623
214.4	0.541758	214.4	0.536238	214.4	0.570463	214.4	0.592266	214.4	0.571329		214.21	0.558985	214.21	0.530159	214.21	0.553263	214.21	0.546638	214.21	0.597518	214.21	0.585707
214.6	0.542266	214.6	0.539443	214.6	0.574288	214.6	0.592362	214.6	0.568922		214.41	0.562152	214.41	0.531355	214.41	0.55619	214.41	0.546466	214.41	0.595903	214.41	0.587641
214.8	0.543479	214.8	0.536326	214.8	0.571925	214.8	0.59164	214.8	0.574759		214.61	0.56124	214.61	0.528667	214.61	0.556985	214.61	0.551908	214.61	0.598526	214.61	0.584405
214.99	0.543444	214.99	0.53701	214.99	0.571619	214.99	0.588913	214.99	0.575684		214.82	0.558985	214.82	0.531848	214.82	0.552619	214.82	0.550354	214.82	0.590946	214.82	0.588022
215.21	0.545497	215.21	0.538659	215.21	0.57073	215.21	0.593469	215.21	0.568498		215	0.560552	215	0.529089	215	0.556485	215	0.548658	215	0.592043	215	0.585349
215.41	0.546497	215.41	0.540379	215.41	0.57262	215.41	0.588355	215.41	0.573449		215.22	0.557224	215.22	0.529772	215.22	0.556914	215.22	0.550393	215.22	0.595537	215.22	0.59109
215.6	0.548751	215.6	0.539962	215.6	0.573736	215.6	0.594132	215.6	0.573005		215.41	0.561006	215.41	0.528516	215.41	0.558137	215.41	0.547819	215.41	0.596997	215.41	0.585433
215.8	0.541444	215.8	0.536252	215.8	0.57187	215.8	0.591596	215.8	0.572888		215.6	0.557763	215.6	0.528997	215.6	0.554952	215.6	0.550477	215.6	0.597385	215.6	0.590918
216.01	0.545499	216.01	0.53747	216.01	0.57499	216.01	0.595234	216.01	0.571585		215.82	0.557653	215.82	0.530513	215.82	0.556815	215.82	0.551632	215.82	0.594709	215.82	0.590234
216.19	0.540573	216.19	0.532495	216.19	0.570742	216.19	0.592561	216.19	0.573919		216.02	0.561953	216.02	0.529569	216.02	0.554967	216.02	0.549119	216.02	0.596485	216.02	0.586248
216.41	0.543649	216.41	0.53592	216.41	0.573909	216.41	0.591348	216.41	0.576388		216.2	0.559076	216.2	0.528014	216.2	0.558197	216.2	0.543393	216.2	0.59296	216.2	0.587156
216.6	0.54518	216.6	0.539126	216.6	0.571414	216.6	0.594841	216.6	0.574138		216.42	0.561197	216.42	0.531831	216.42	0.557546	216.42	0.551901	216.42	0.593732	216.42	0.590038
216.8	0.540789	216.8	0.535966	216.8	0.573207	216.8	0.593835	216.8	0.573173		216.61	0.556586	216.61	0.530489	216.61	0.55494	216.61	0.545161	216.61	0.599148	216.61	0.587807
217	0.540161	217	0.535558	217	0.573478	217	0.594918	217	0.575933		216.8	0.556507	216.8	0.529415	216.8	0.55721	216.8	0.551182	216.8	0.592627	216.8	0.586207
217.21	0.545097	217.21	0.538642	217.21	0.567447	217.21	0.59344	217.21	0.574226		217.02	0.56138	217.02	0.529826	217.02	0.550672	217.02	0.550469	217.02	0.594227	217.02	0.588419
217.39	0.546026	217.39	0.53816	217.39	0.573741	217.39	0.592541	217.39	0.578064		217.22	0.56114	217.22	0.529184	217.22	0.557542	217.22	0.544546	217.22	0.599684	217.22	0.584782
217.61	0.544837	217.61	0.541107	217.61	0.572156	217.61	0.592704	217.61	0.576014		217.41	0.562168	217.41	0.525365	217.41	0.552649	217.41	0.550617	217.41	0.59841	217.41	0.587041
217.8	0.54375	217.8	0.53626	217.8	0.572245	217.8	0.594051	217.8	0.571483		217.61	0.558669	217.61	0.530218	217.61	0.553167	217.61	0.545911	217.61	0.595351	217.61	0.587691
217.99	0.550261	217.99	0.539922	217.99	0.57516	217.99	0.590467	217.99	0.572388		217.81	0.561365	217.81	0.527913	217.81	0.554029	217.81	0.550536	217.81	0.595764	217.81	0.586238
218.2	0.54318	218.2	0.532836	218.2	0.571715	218.2	0.591822	218.2	0.575912		218	0.560943	218	0.525688	218	0.558476	218	0.552867	218	0.593598	218	0.590813
218.41	0.541367	218.41	0.53609	218.41	0.580176	218.41	0.595526	218.41	0.571721		218.22	0.560262	218.22	0.529605	218.22	0.554243	218.22	0.54929	218.22	0.602254	218.22	0.589791
218.59	0.545527	218.59	0.538385	218.59	0.571325	218.59	0.589595	218.59	0.573183		218.42	0.562948	218.42	0.526856	218.42	0.554732	218.42	0.549948	218.42	0.591145	218.42	0.590157
218.81	0.542002	218.81	0.539387	218.81	0.572933	218.81	0.593387	218.81	0.573751		218.61	0.560475	218.61	0.533311	218.61	0.554214	218.61	0.548706	218.61	0.5978	218.61	0.586314
219	0.545419	219	0.536052	219	0.57475	219	0.591315	219	0.573497		218.81	0.558894	218.81	0.529333	218.81	0.554842	218.81	0.5514	218.81	0.593834	218.81	0.588676
219.2	0.54822	219.2	0.537065	219.2	0.572793	219.2	0.588777	219.2	0.571981		219.01	0.559273	219.01	0.532645	219.01	0.554544	219.01	0.546808	219.01	0.596809	219.01	0.587832
219.39	0.545353	219.39	0.534234	219.39	0.574119	219.39	0.592332	219.39	0.567731		219.22	0.561203	219.22	0.537081	219.22	0.552364	219.22	0.552713	219.22	0.59628	219.22	0.589566
219.61	0.545031	219.61	0.53774	219.61	0.572044	219.61	0.593971	219.61	0.57148		219.42	0.562889	219.42	0.530133	219.42	0.55723	219.42	0.549121	219.42	0.597331	219.42	0.586915
219.81	0.545878	219.81	0.535053	219.81	0.575491	219.81	0.590495	219.81	0.573761		219.62	0.562271	219.62	0.531416	219.62	0.553964	219.62	0.545426	219.62	0.595625	219.62	0.592604
220	0.543907	220	0.537529	220	0.572676	220	0.591017	220	0.572292		219.81	0.560316	219.81	0.531622	219.81	0.557097	219.81	0.552146	219.81	0.599	219.81	0.587403
220.2	0.543404	220.2	0.536003	220.2	0.57317	220.2	0.592883	220.2	0.567063		220.01	0.558722	220.01	0.53673	220.01	0.556144	220.01	0.549825	220.01	0.596015	220.01	0.588653
220.4	0.545317	220.4	0.536059	220.4	0.569323	220.4	0.590956	220.4	0.573146		220.21	0.556602	220.21	0.53088	220.21	0.554493	220.21	0.544965	220.21	0.590051	220.21	0.587874
220.59	0.543687	220.59	0.537319	220.59	0.573205	220.59	0.593571	220.59	0.569416		220.42	0.560647	220.42	0.53295	220.42	0.551725	220.42	0.548745	220.42	0.590104	220.42	0.584633
220.81	0.545569	220.81	0.539086	220.81	0.573587	220.81	0.59413	220.81	0.574		220.6	0.559732	220.6	0.531741	220.6	0.553888	220.6	0.55084	220.6	0.597047	220.6	0.58216
221	0.545931	221	0.53913	221	0.575041	221	0.596081	221	0.571759		220.82	0.557109	220.82	0.528481	220.82	0.556207	220.82	0.546109	220.82	0.596587	220.82	0.589948
221.18	0.541373	221.18	0.532634	221.18	0.573525	221.18	0.592015	221.18	0.573079		221.01	0.559877	221.01	0.531743	221.01	0.556007	221.01	0.549077	221.01	0.599426	221.01	0.581729
221.4	0.53972	221.4	0.534141	221.4	0.577042	221.4	0.591726	221.4	0.570425		221.2	0.55534	221.2	0.531572	221.2	0.553	221.2	0.543944	221.2	0.594639	221.2	0.587843
221.61	0.54381	221.61	0.540956	221.61	0.574826	221.61	0.589527	221.61	0.571166		221.42	0.557937	221.42	0.532222	221.42	0.55531	221.42	0.548408	221.42	0.590891	221.42	0.588305
221.79	0.544815	221.79	0.538512	221.79	0.574563	221.79	0.592811	221.79	0.572516		221.62	0.560279	221.62	0.529794	221.62	0.551914	221.62	0.546621	221.62	0.597532	221.62	0.590091
222.01	0.544369	222.01	0.535128	222.01	0.570684	222.01	0.592312	222.01	0.573757		221.81	0.560394	221.81	0.529881	221.81	0.556328	221.81	0.551481	221.81	0.594177	221.81	0.58586
222.2	0.541312	222.2	0.530025	222.2	0.571326	222.2	0.591583	222.2	0.573681		222.02	0.55971	222.02	0.53088	222.02	0.554212	222.02	0.550867	222.02	0.59827	222.02	0.588055
222.39	0.541608	222.39	0.534143	222.39	0.573418	222.39	0.593985	222.39	0.572176		222.21	0.561318	222.21	0.527874	222.21	0.555232	222.21	0.547044	222.21	0.598124	222.21	0.588374
222.6	0.540673	222.6	0.532989	222.6	0.572406	222.6	0.586933	222.6	0.575516		222.4	0.559871	222.4	0.528191	222.4	0.552665	222.4	0.550033	222.4	0.596579	222.4	0.587431
222.81	0.545171	222.81	0.535347	222.81	0.570453	222.81	0.589106	222.81	0.57161		222.62	0.559661	222.62	0.530691	222.62	0.554698	222.62	0.550825	222.62	0.595438	222.62	0.581167
222.99	0.542275	222.99	0.53898	222.99	0.568261	222.99	0.593345	222.99	0.575349		222.82	0.560486	222.82	0.521087	222.82	0.554481	222.82	0.552193	222.82	0.599311	222.82	0.586265
223.21	0.544744	223.21	0.535309	223.21	0.574575	223.21	0.595454	223.21	0.572691		223.01	0.562645	223.01	0.533313	223.01	0.556411	223.01	0.548913	223.01	0.596273	223.01	0.586891
223.4	0.542821	223.4	0.533921	223.4	0.567915	223.4	0.588822	223.4	0.575499		223.21	0.555017	223.21	0.53351	223.21	0.555153	223.21	0.551239	223.21	0.596371	223.21	0.585832
223.6	0.544318	223.6	0.536913	223.6	0.571168	223.6	0.593434	223.6	0.570652		223.41	0.561876	223.41	0.525125	223.41	0.553417	223.41	0.547264	223.41	0.596214	223.41	0.589333
223.81	0.543098	223.81	0.538642	223.81	0.573386	223.81	0.592073	223.81	0.574562		223.6	0.560271	223.6	0.527941	223.6	0.557083	223.6	0.547608	223.6	0.597087	223.6	0.587647
224.01	0.544951	224.01	0.54045	224.01	0.571667	224.01	0.590999	224.01	0.576179		223.82	0.561128	223.82	0.532635	223.82	0.559083	223.82	0.550638	223.82	0.590855	223.82	0.588022
224.19	0.543893	224.19	0.535743	224.19	0.573089	224.19	0.594701	224.19	0.570953		224	0.557447	224	0.530352	224	0.553774	224	0.552191	224	0.598702	224	0.586184
224.4	0.541202	224.4	0.538293	224.4	0.573697	224.4	0.592132	224.4	0.570779		224.21	0.556816	224.21	0.529025	224.21	0.553625	224.21	0.546107	224.21	0.59847	224.21	0.584815
224.6	0.545758	224.6	0.540228	224.6	0.574392	224.6	0.594838	224.6	0.576992		224.41	0.562034	224.41	0.529217	224.41	0.554901	224.41	0.549988	224.41	0.598183	224.41	0.587635
224.79	0.540934	224.79	0.536294	224.79	0.569783	224.79	0.591859	224.79	0.575033		224.6	0.563831	224.6	0.529748	224.6	0.555295	224.6	0.548306	224.6	0.600505	224.6	0.586129
224.99	0.544831	224.99	0.537586	224.99	0.575548	224.99	0.589171	224.99	0.572129		224.8	0.561703	224.8	0.529686	224.8	0.551102	224.8	0.550411	224.8	0.595215	224.8	0.58771
225.21	0.540802	225.21	0.532644	225.21	0.571773	225.21	0.592452	225.21	0.576202		225.02	0.562575	225.02	0.530804	225.02	0.556475	225.02	0.547204	225.02	0.594646	225.02	0.584116
225.41	0.543579	225.41	0.542111	225.41	0.572441	225.41	0.589138	225.41	0.576938		225.22	0.559399	225.22	0.528077	225.22	0.554259	225.22	0.549998	225.22	0.59417	225.22	0.58415
225.6	0.548667	225.6	0.536142	225.6	0.572026	225.6	0.589797	225.6	0.569434		225.41	0.559632	225.41	0.530352	225.41	0.557157	225.41	0.549734	225.41	0.594955	225.41	0.589542
225.8	0.544221	225.8	0.540373	225.8	0.572536	225.8	0.592793	225.8	0.573634		225.61	0.557756	225.61	0.526871	225.61	0.551278	225.61	0.549733	225.61	0.597432	225.61	0.58449
226	0.541737	226	0.537799	226	0.569926	226	0.591278	226	0.572111		225.81	0.559055	225.81	0.528087	225.81	0.555436	225.81	0.548133	225.81	0.595432	225.81	0.586634
226.19	0.548053	226.19	0.536753	226.19	0.572522	226.19	0.589173	226.19	0.572996		226.02	0.556575	226.02	0.526162	226.02	0.555683	226.02	0.551231	226.02	0.599747	226.02	0.578092
226.41	0.54322	226.41	0.536752	226.41	0.571833	226.41	0.594695	226.41	0.570408		226.22	0.555903	226.22	0.531994	226.22	0.561728	226.22	0.54706	226.22	0.595566	226.22	0.585471
226.61	0.54389	226.61	0.537742	226.61	0.574426	226.61	0.594835	226.61	0.570703		226.41	0.559868	226.41	0.529785	226.41	0.556609	226.41	0.548612	226.41	0.591035	226.41	0.588043
226.78	0.545744	226.78	0.537676	226.78	0.570213	226.78	0.593192	226.78	0.570361		226.61	0.558242	226.61	0.530524	226.61	0.559852	226.61	0.549683	226.61	0.598341	226.61	0.587
227	0.543285	227	0.534653	227	0.573752	227	0.588129	227	0.572603		226.81	0.56059	226.81	0.534865	226.81	0.553997	226.81	0.551807	226.81	0.595535	226.81	0.587066
227.21	0.543898	227.21	0.537063	227.21	0.570677	227.21	0.596034	227.21	0.570233		227.02	0.562277	227.02	0.530759	227.02	0.556082	227.02	0.545773	227.02	0.596405	227.02	0.586095
227.39	0.543295	227.39	0.534734	227.39	0.572693	227.39	0.594193	227.39	0.574184		227.22	0.556756	227.22	0.530117	227.22	0.555613	227.22	0.545083	227.22	0.594315	227.22	0.587676
227.61	0.54332	227.61	0.536334	227.61	0.573766	227.61	0.597537	227.61	0.572354		227.41	0.560356	227.41	0.526911	227.41	0.550988	227.41	0.549458	227.41	0.593789	227.41	0.586692
227.8	0.540378	227.8	0.535551	227.8	0.571298	227.8	0.593073	227.8	0.573356		227.61	0.559715	227.61	0.528483	227.61	0.557933	227.61	0.549323	227.61	0.596956	227.61	0.58988
227.99	0.546557	227.99	0.537764	227.99	0.575261	227.99	0.591007	227.99	0.576493		227.81	0.555312	227.81	0.529932	227.81	0.553589	227.81	0.547101	227.81	0.594734	227.81	0.592759
228.2	0.543029	228.2	0.541266	228.2	0.56773	228.2	0.596409	228.2	0.571822		228	0.557472	228	0.530482	228	0.555521	228	0.54751	228	0.595806	228	0.588164
228.41	0.547142	228.41	0.535888	228.41	0.570323	228.41	0.590646	228.41	0.569445		228.22	0.560673	228.22	0.532534	228.22	0.552468	228.22	0.547368	228.22	0.595889	228.22	0.589824
228.59	0.543755	228.59	0.536652	228.59	0.574275	228.59	0.591087	228.59	0.572859		228.42	0.556825	228.42	0.531724	228.42	0.551251	228.42	0.550302	228.42	0.596082	228.42	0.593942
228.81	0.543393	228.81	0.537234	228.81	0.569918	228.81	0.592688	228.81	0.571089		228.61	0.560062	228.61	0.527318	228.61	0.557676	228.61	0.55026	228.61	0.600005	228.61	0.585611
229	0.542759	229	0.537914	229	0.572375	229	0.590778	229	0.572199		228.81	0.559254	228.81	0.529264	228.81	0.556482	228.81	0.548273	228.81	0.59983	228.81	0.585105
229.19	0.543741	229.19	0.534729	229.19	0.574	229.19	0.58815	229.19	0.576006		229.01	0.554875	229.01	0.533432	229.01	0.558182	229.01	0.550947	229.01	0.596607	229.01	0.593364
229.41	0.544766	229.41	0.537834	229.41	0.573495	229.41	0.58987	229.41	0.568093		229.2	0.553361	229.2	0.528538	229.2	0.555987	229.2	0.550126	229.2	0.591592	229.2	0.583402
229.61	0.544621	229.61	0.535592	229.61	0.569932	229.61	0.590676	229.61	0.571596		229.42	0.555756	229.42	0.529028	229.42	0.557693	229.42	0.550047	229.42	0.600085	229.42	0.593257
229.8	0.543468	229.8	0.536288	229.8	0.571198	229.8	0.589263	229.8	0.569499		229.62	0.559416	229.62	0.527212	229.62	0.553373	229.62	0.551287	229.62	0.597786	229.62	0.585311
230.01	0.546158	230.01	0.535264	230.01	0.572454	230.01	0.593744	230.01	0.572129		229.81	0.554979	229.81	0.531068	229.81	0.553648	229.81	0.548376	229.81	0.595365	229.81	0.588622
230.2	0.545879	230.2	0.534042	230.2	0.575766	230.2	0.595834	230.2	0.574134		230.01	0.559323	230.01	0.533729	230.01	0.555762	230.01	0.545971	230.01	0.594526	230.01	0.587343
230.39	0.541601	230.39	0.531061	230.39	0.5717	230.39	0.589864	230.39	0.574792		230.21	0.559342	230.21	0.531678	230.21	0.552983	230.21	0.55228	230.21	0.594052	230.21	0.585616
230.61	0.545476	230.61	0.536101	230.61	0.574222	230.61	0.58936	230.61	0.573787		230.4	0.557192	230.4	0.531605	230.4	0.556824	230.4	0.551306	230.4	0.595835	230.4	0.587143
230.81	0.541419	230.81	0.538919	230.81	0.571938	230.81	0.594117	230.81	0.566593		230.62	0.561406	230.62	0.53021	230.62	0.556162	230.62	0.549491	230.62	0.58976	230.62	0.586617
231.01	0.544197	231.01	0.536785	231.01	0.576131	231.01	0.587189	231.01	0.573365		230.82	0.561396	230.82	0.528065	230.82	0.556696	230.82	0.548473	230.82	0.598132	230.82	0.588781
231.2	0.541687	231.2	0.532602	231.2	0.569204	231.2	0.588442	231.2	0.573973		231.01	0.563757	231.01	0.53405	231.01	0.554087	231.01	0.549615	231.01	0.59106	231.01	0.58688
231.4	0.542417	231.4	0.537124	231.4	0.569709	231.4	0.589776	231.4	0.574776		231.21	0.564048	231.21	0.531369	231.21	0.552485	231.21	0.548256	231.21	0.596002	231.21	0.591161
231.59	0.545138	231.59	0.536515	231.59	0.574237	231.59	0.593841	231.59	0.570702		231.4	0.563073	231.4	0.529644	231.4	0.557801	231.4	0.549019	231.4	0.596402	231.4	0.587368
231.79	0.54548	231.79	0.540177	231.79	0.574876	231.79	0.597566	231.79	0.571537		231.6	0.556112	231.6	0.528232	231.6	0.555756	231.6	0.545066	231.6	0.593119	231.6	0.583317
232.01	0.545261	232.01	0.538223	232.01	0.569479	232.01	0.588347	232.01	0.573443		231.82	0.560824	231.82	0.534833	231.82	0.552097	231.82	0.547044	231.82	0.597668	231.82	0.586016
232.2	0.54214	232.2	0.537625	232.2	0.570866	232.2	0.596432	232.2	0.57182		232.01	0.556151	232.01	0.529829	232.01	0.555675	232.01	0.544261	232.01	0.601356	232.01	0.58997
232.38	0.544492	232.38	0.535997	232.38	0.574914	232.38	0.591419	232.38	0.572063		232.21	0.560011	232.21	0.530672	232.21	0.55443	232.21	0.552613	232.21	0.598611	232.21	0.583262
232.6	0.543671	232.6	0.537298	232.6	0.570325	232.6	0.588184	232.6	0.571835		232.41	0.559831	232.41	0.525395	232.41	0.550672	232.41	0.55083	232.41	0.595608	232.41	0.585713
232.81	0.54504	232.81	0.535556	232.81	0.568459	232.81	0.592116	232.81	0.569709		232.62	0.560398	232.62	0.528561	232.62	0.556445	232.62	0.547414	232.62	0.597454	232.62	0.586282
232.99	0.544855	232.99	0.536603	232.99	0.568311	232.99	0.592129	232.99	0.575484		232.82	0.558536	232.82	0.530808	232.82	0.557441	232.82	0.551711	232.82	0.599337	232.82	0.5872
233.21	0.543505	233.21	0.53291	233.21	0.574687	233.21	0.59098	233.21	0.574606		233.01	0.556186	233.01	0.525893	233.01	0.555604	233.01	0.547	233.01	0.594647	233.01	0.589276
233.4	0.545322	233.4	0.536206	233.4	0.571423	233.4	0.594036	233.4	0.576839		233.21	0.563667	233.21	0.534079	233.21	0.555307	233.21	0.544629	233.21	0.596825	233.21	0.588604
233.59	0.542304	233.59	0.536505	233.59	0.568235	233.59	0.593863	233.59	0.567684		233.41	0.558828	233.41	0.531116	233.41	0.555128	233.41	0.545137	233.41	0.601657	233.41	0.589081
233.8	0.54336	233.8	0.538326	233.8	0.570954	233.8	0.590752	233.8	0.569747		233.6	0.55873	233.6	0.530349	233.6	0.556177	233.6	0.546728	233.6	0.597334	233.6	0.586924
234.01	0.546394	234.01	0.539994	234.01	0.573262	234.01	0.597656	234.01	0.569663		233.82	0.559168	233.82	0.532571	233.82	0.554635	233.82	0.546981	233.82	0.594004	233.82	0.585728
234.19	0.541125	234.19	0.533151	234.19	0.57222	234.19	0.592446	234.19	0.576495		234.02	0.559003	234.02	0.530952	234.02	0.557504	234.02	0.550438	234.02	0.593933	234.02	0.591355
234.41	0.537326	234.41	0.536227	234.41	0.571857	234.41	0.593649	234.41	0.570175		234.21	0.557936	234.21	0.52769	234.21	0.556889	234.21	0.551009	234.21	0.59477	234.21	0.585768
234.6	0.544419	234.6	0.533606	234.6	0.571302	234.6	0.593929	234.6	0.571655		234.41	0.559277	234.41	0.525871	234.41	0.555929	234.41	0.550392	234.41	0.597368	234.41	0.585304
234.79	0.542863	234.79	0.535675	234.79	0.573668	234.79	0.597227	234.79	0.572217		234.61	0.558058	234.61	0.532002	234.61	0.558199	234.61	0.551325	234.61	0.59285	234.61	0.588812
235.01	0.544119	235.01	0.536431	235.01	0.569172	235.01	0.596664	235.01	0.573353		234.8	0.56289	234.8	0.531331	234.8	0.552894	234.8	0.551635	234.8	0.599274	234.8	0.589296
235.21	0.546556	235.21	0.537795	235.21	0.572774	235.21	0.590912	235.21	0.568772		235.02	0.557574	235.02	0.529521	235.02	0.55613	235.02	0.548871	235.02	0.596627	235.02	0.584625
235.4	0.543506	235.4	0.536819	235.4	0.570704	235.4	0.586715	235.4	0.573499		235.22	0.560619	235.22	0.531218	235.22	0.553224	235.22	0.549697	235.22	0.589806	235.22	0.589096
235.61	0.542369	235.61	0.53882	235.61	0.569061	235.61	0.589636	235.61	0.571456		235.41	0.564759	235.41	0.527778	235.41	0.555804	235.41	0.549065	235.41	0.593168	235.41	0.58837
235.8	0.542707	235.8	0.535007	235.8	0.572044	235.8	0.5954	235.8	0.578704		235.61	0.560173	235.61	0.524089	235.61	0.556979	235.61	0.547995	235.61	0.59883	235.61	0.58555
235.99	0.541579	235.99	0.541354	235.99	0.572379	235.99	0.592754	235.99	0.570286		235.81	0.563619	235.81	0.531485	235.81	0.555261	235.81	0.546518	235.81	0.596655	235.81	0.589428
236.21	0.541611	236.21	0.533366	236.21	0.571618	236.21	0.593944	236.21	0.571639		236	0.557255	236	0.532346	236	0.559712	236	0.548232	236	0.594481	236	0.585691
236.41	0.539445	236.41	0.53604	236.41	0.569421	236.41	0.595545	236.41	0.568754		236.22	0.560019	236.22	0.528963	236.22	0.557425	236.22	0.548616	236.22	0.592941	236.22	0.589648
236.6	0.5467	236.6	0.542813	236.6	0.571126	236.6	0.588516	236.6	0.57353		236.41	0.560596	236.41	0.532399	236.41	0.55536	236.41	0.551169	236.41	0.59966	236.41	0.585241
236.78	0.541184	236.78	0.533586	236.78	0.572269	236.78	0.588933	236.78	0.568734		236.61	0.557694	236.61	0.527668	236.61	0.55669	236.61	0.545097	236.61	0.598154	236.61	0.587623
237	0.544088	237	0.535255	237	0.571421	237	0.595032	237	0.571692		236.81	0.562725	236.81	0.527082	236.81	0.556236	236.81	0.546477	236.81	0.595229	236.81	0.584421
237.19	0.543739	237.19	0.540492	237.19	0.56871	237.19	0.592012	237.19	0.574914		237	0.558418	237	0.528572	237	0.556513	237	0.549693	237	0.59661	237	0.592046
237.39	0.542811	237.39	0.534488	237.39	0.572866	237.39	0.593101	237.39	0.572213		237.22	0.555491	237.22	0.529305	237.22	0.554563	237.22	0.546074	237.22	0.59991	237.22	0.588219
237.62	0.544319	237.62	0.539408	237.62	0.576667	237.62	0.589597	237.62	0.568772		237.42	0.558075	237.42	0.528603	237.42	0.558932	237.42	0.545406	237.42	0.594079	237.42	0.587099
237.8	0.541175	237.8	0.536658	237.8	0.575336	237.8	0.590314	237.8	0.574451		237.61	0.560642	237.61	0.529271	237.61	0.558028	237.61	0.547724	237.61	0.596786	237.61	0.583797
237.99	0.542209	237.99	0.537402	237.99	0.571368	237.99	0.592781	237.99	0.57584		237.81	0.561179	237.81	0.530522	237.81	0.557969	237.81	0.551111	237.81	0.595761	237.81	0.584546
238.2	0.537623	238.2	0.539997	238.2	0.571299	238.2	0.593237	238.2	0.570445		238.01	0.563776	238.01	0.530315	238.01	0.555059	238.01	0.546813	238.01	0.595857	238.01	0.584592
238.41	0.547983	238.41	0.539675	238.41	0.569588	238.41	0.590674	238.41	0.569776		238.22	0.561987	238.22	0.529552	238.22	0.555044	238.22	0.546939	238.22	0.597484	238.22	0.586456
238.59	0.545473	238.59	0.539384	238.59	0.572005	238.59	0.594427	238.59	0.568189		238.42	0.558299	238.42	0.528517	238.42	0.559453	238.42	0.548281	238.42	0.598924	238.42	0.585662
238.8	0.544832	238.8	0.538275	238.8	0.571263	238.8	0.596361	238.8	0.571764		238.62	0.559505	238.62	0.530734	238.62	0.558404	238.62	0.543366	238.62	0.597753	238.62	0.591199
239	0.538587	239	0.53243	239	0.574333	239	0.593635	239	0.574199		238.81	0.559649	238.81	0.53299	238.81	0.5546	238.81	0.547518	238.81	0.600354	238.81	0.591489
239.19	0.545228	239.19	0.536012	239.19	0.574653	239.19	0.592282	239.19	0.571257		239.01	0.559017	239.01	0.528678	239.01	0.556999	239.01	0.550877	239.01	0.593535	239.01	0.582638
239.4	0.543984	239.4	0.533544	239.4	0.573066	239.4	0.591433	239.4	0.570266		239.21	0.557885	239.21	0.528723	239.21	0.557103	239.21	0.550617	239.21	0.597954	239.21	0.590023
239.61	0.543834	239.61	0.529591	239.61	0.570361	239.61	0.595043	239.61	0.574939		239.42	0.562626	239.42	0.533744	239.42	0.550343	239.42	0.547912	239.42	0.595116	239.42	0.58861
239.79	0.542544	239.79	0.536141	239.79	0.574238	239.79	0.586571	239.79	0.573207		239.62	0.560498	239.62	0.527988	239.62	0.557113	239.62	0.545898	239.62	0.600228	239.62	0.58685
240.01	0.53925	240.01	0.536434	240.01	0.569227	240.01	0.592196	240.01	0.568409		239.81	0.558498	239.81	0.528952	239.81	0.557914	239.81	0.550954	239.81	0.590271	239.81	0.590142
240.2	0.543823	240.2	0.536056	240.2	0.573693	240.2	0.589817	240.2	0.572425		240.01	0.557438	240.01	0.526413	240.01	0.556662	240.01	0.546081	240.01	0.598474	240.01	0.586064
240.39	0.539957	240.39	0.537397	240.39	0.572813	240.39	0.591489	240.39	0.56879		240.21	0.557703	240.21	0.530833	240.21	0.554623	240.21	0.549872	240.21	0.594665	240.21	0.591407
240.61	0.544461	240.61	0.539728	240.61	0.577416	240.61	0.591538	240.61	0.57511		240.4	0.562366	240.4	0.53162	240.4	0.556518	240.4	0.547411	240.4	0.594855	240.4	0.587263
240.81	0.543658	240.81	0.534949	240.81	0.576681	240.81	0.589581	240.81	0.570968		240.62	0.560642	240.62	0.528135	240.62	0.556558	240.62	0.549789	240.62	0.600038	240.62	0.591461
241	0.541801	241	0.537019	241	0.573279	241	0.588783	241	0.572214		240.82	0.561623	240.82	0.529295	240.82	0.554411	240.82	0.546377	240.82	0.594893	240.82	0.585909
241.2	0.54264	241.2	0.534519	241.2	0.575223	241.2	0.593231	241.2	0.574709		241.01	0.559709	241.01	0.524878	241.01	0.555518	241.01	0.551005	241.01	0.597395	241.01	0.583524
241.4	0.541563	241.4	0.53889	241.4	0.569879	241.4	0.588258	241.4	0.576425		241.21	0.555506	241.21	0.532108	241.21	0.55442	241.21	0.54566	241.21	0.597861	241.21	0.585356
241.59	0.546199	241.59	0.531617	241.59	0.570408	241.59	0.595394	241.59	0.572596		241.41	0.559226	241.41	0.527721	241.41	0.556389	241.41	0.549099	241.41	0.593387	241.41	0.585575
241.79	0.546021	241.79	0.532923	241.79	0.57462	241.79	0.589574	241.79	0.573399		241.62	0.559609	241.62	0.529437	241.62	0.555569	241.62	0.552238	241.62	0.596512	241.62	0.58426
242.01	0.543132	242.01	0.540334	242.01	0.573241	242.01	0.589918	242.01	0.571767		241.82	0.561528	241.82	0.529764	241.82	0.55915	241.82	0.547512	241.82	0.602214	241.82	0.586062
242.2	0.540209	242.2	0.534601	242.2	0.570148	242.2	0.59053	242.2	0.574937		242.02	0.560529	242.02	0.530178	242.02	0.556088	242.02	0.548767	242.02	0.593259	242.02	0.583377
242.4	0.543156	242.4	0.535141	242.4	0.573288	242.4	0.591373	242.4	0.573041		242.21	0.559728	242.21	0.530747	242.21	0.55466	242.21	0.551661	242.21	0.595095	242.21	0.593854
242.6	0.549653	242.6	0.530709	242.6	0.575377	242.6	0.594998	242.6	0.576376		242.41	0.558759	242.41	0.530246	242.41	0.555299	242.41	0.546725	242.41	0.598627	242.41	0.585955
242.79	0.54068	242.79	0.539331	242.79	0.56967	242.79	0.591994	242.79	0.57426		242.62	0.558619	242.62	0.53068	242.62	0.555206	242.62	0.548798	242.62	0.597186	242.62	0.584924
243.01	0.544808	243.01	0.539806	243.01	0.57292	243.01	0.59152	243.01	0.574748		242.8	0.561603	242.8	0.527365	242.8	0.552218	242.8	0.548618	242.8	0.596198	242.8	0.584967
243.21	0.537639	243.21	0.538471	243.21	0.57286	243.21	0.586841	243.21	0.576055		243.02	0.562426	243.02	0.533089	243.02	0.555323	243.02	0.54758	243.02	0.593899	243.02	0.588397
243.4	0.542125	243.4	0.533739	243.4	0.569743	243.4	0.591429	243.4	0.566987		243.21	0.562152	243.21	0.533803	243.21	0.556546	243.21	0.544748	243.21	0.595143	243.21	0.582186
243.59	0.545782	243.59	0.536534	243.59	0.572648	243.59	0.592824	243.59	0.569105		243.41	0.560216	243.41	0.531189	243.41	0.553855	243.41	0.550069	243.41	0.596904	243.41	0.583663
243.8	0.542595	243.8	0.534639	243.8	0.571524	243.8	0.593501	243.8	0.573952		243.61	0.559611	243.61	0.529182	243.61	0.552941	243.61	0.550096	243.61	0.597484	243.61	0.588646
243.99	0.543587	243.99	0.534498	243.99	0.568375	243.99	0.592843	243.99	0.572135		243.82	0.559141	243.82	0.527316	243.82	0.555726	243.82	0.549967	243.82	0.595212	243.82	0.584991
244.19	0.540851	244.19	0.533605	244.19	0.575025	244.19	0.593572	244.19	0.569535		244.02	0.556724	244.02	0.531546	244.02	0.552332	244.02	0.549384	244.02	0.599846	244.02	0.592133
244.41	0.543665	244.41	0.537986	244.41	0.568782	244.41	0.589616	244.41	0.569466		244.22	0.560057	244.22	0.534686	244.22	0.556125	244.22	0.549395	244.22	0.593423	244.22	0.58606
244.6	0.54349	244.6	0.540785	244.6	0.571446	244.6	0.589914	244.6	0.569684		244.41	0.554715	244.41	0.529472	244.41	0.558472	244.41	0.54339	244.41	0.594315	244.41	0.584185
244.79	0.543862	244.79	0.537648	244.79	0.572526	244.79	0.591361	244.79	0.57259		244.61	0.560773	244.61	0.530532	244.61	0.552401	244.61	0.544629	244.61	0.589026	244.61	0.589072
245	0.541458	245	0.531358	245	0.571317	245	0.589462	245	0.57151		244.81	0.559024	244.81	0.530661	244.81	0.553009	244.81	0.548956	244.81	0.597922	244.81	0.582761
245.21	0.539822	245.21	0.537226	245.21	0.571442	245.21	0.59165	245.21	0.577572		245.02	0.558056	245.02	0.529625	245.02	0.557945	245.02	0.551612	245.02	0.595282	245.02	0.588862
245.39	0.541241	245.39	0.535664	245.39	0.572821	245.39	0.589144	245.39	0.573787		245.22	0.560509	245.22	0.529584	245.22	0.559305	245.22	0.545733	245.22	0.593778	245.22	0.589379
245.61	0.542002	245.61	0.53771	245.61	0.572728	245.61	0.590364	245.61	0.572752		245.41	0.557614	245.41	0.52871	245.41	0.554559	245.41	0.549489	245.41	0.59705	245.41	0.581913
245.8	0.548578	245.8	0.537399	245.8	0.571149	245.8	0.589828	245.8	0.570546		245.61	0.560654	245.61	0.529916	245.61	0.560155	245.61	0.549691	245.61	0.593073	245.61	0.584477
245.99	0.540287	245.99	0.534653	245.99	0.572112	245.99	0.591594	245.99	0.5747		245.81	0.562072	245.81	0.530268	245.81	0.555172	245.81	0.551212	245.81	0.593841	245.81	0.586233
246.21	0.543557	246.21	0.533755	246.21	0.571128	246.21	0.586214	246.21	0.574825		246	0.557675	246	0.533113	246	0.555868	246	0.548188	246	0.595745	246	0.585469
246.41	0.543431	246.41	0.535077	246.41	0.573107	246.41	0.593067	246.41	0.571032		246.22	0.558643	246.22	0.528269	246.22	0.552138	246.22	0.548418	246.22	0.594914	246.22	0.590128
246.6	0.538579	246.6	0.535552	246.6	0.570448	246.6	0.593023	246.6	0.576615		246.42	0.561534	246.42	0.526638	246.42	0.556082	246.42	0.545357	246.42	0.594443	246.42	0.588446
246.8	0.543612	246.8	0.534409	246.8	0.568692	246.8	0.585968	246.8	0.575282		246.61	0.559102	246.61	0.531597	246.61	0.554158	246.61	0.550655	246.61	0.599245	246.61	0.590758
247	0.542529	247	0.538784	247	0.57025	247	0.59061	247	0.57723		246.81	0.553431	246.81	0.527857	246.81	0.55464	246.81	0.551709	246.81	0.59115	246.81	0.59007
247.19	0.545748	247.19	0.530706	247.19	0.571242	247.19	0.589985	247.19	0.572358		247.01	0.560937	247.01	0.530769	247.01	0.559098	247.01	0.550279	247.01	0.60174	247.01	0.586135
247.41	0.545602	247.41	0.538728	247.41	0.572431	247.41	0.593331	247.41	0.56928		247.2	0.55652	247.2	0.530093	247.2	0.554405	247.2	0.54596	247.2	0.595923	247.2	0.590976
247.61	0.54283	247.61	0.537806	247.61	0.570727	247.61	0.587739	247.61	0.572388		247.42	0.557262	247.42	0.526819	247.42	0.556611	247.42	0.550723	247.42	0.592827	247.42	0.59028
247.8	0.544713	247.8	0.54081	247.8	0.57108	247.8	0.592239	247.8	0.567874		247.62	0.559948	247.62	0.529309	247.62	0.555123	247.62	0.547761	247.62	0.599926	247.62	0.580709
248	0.543939	248	0.538239	248	0.57076	248	0.589923	248	0.572013		247.81	0.556274	247.81	0.534276	247.81	0.555054	247.81	0.549159	247.81	0.596277	247.81	0.583953
248.2	0.543442	248.2	0.534791	248.2	0.572953	248.2	0.590247	248.2	0.572864		248.01	0.563346	248.01	0.52984	248.01	0.5564	248.01	0.546256	248.01	0.597648	248.01	0.584585
248.41	0.540599	248.41	0.536924	248.41	0.572232	248.41	0.595429	248.41	0.569146		248.22	0.562944	248.22	0.526313	248.22	0.555156	248.22	0.5484	248.22	0.596938	248.22	0.582613
248.59	0.548102	248.59	0.537542	248.59	0.569176	248.59	0.592728	248.59	0.574812		248.4	0.560625	248.4	0.526277	248.4	0.557236	248.4	0.552194	248.4	0.596375	248.4	0.586214
248.81	0.542649	248.81	0.533159	248.81	0.573043	248.81	0.592027	248.81	0.573866		248.62	0.557274	248.62	0.531981	248.62	0.554097	248.62	0.549595	248.62	0.594799	248.62	0.583813
249	0.542029	249	0.535989	249	0.569033	249	0.588307	249	0.576984		248.81	0.558268	248.81	0.530272	248.81	0.560369	248.81	0.551945	248.81	0.598103	248.81	0.586211
249.19	0.543996	249.19	0.540581	249.19	0.572001	249.19	0.594347	249.19	0.569828		249	0.562559	249	0.524986	249	0.554054	249	0.549986	249	0.595205	249	0.585436
249.4	0.546803	249.4	0.539835	249.4	0.567114	249.4	0.592336	249.4	0.570607		249.21	0.558508	249.21	0.531263	249.21	0.55354	249.21	0.547453	249.21	0.598077	249.21	0.585373
249.59	0.5416	249.59	0.540316	249.59	0.571456	249.59	0.591506	249.59	0.571346		249.4	0.553841	249.4	0.529701	249.4	0.55613	249.4	0.542756	249.4	0.597868	249.4	0.590871
249.79	0.542886	249.79	0.532981	249.79	0.570168	249.79	0.590979	249.79	0.572538		249.6	0.560724	249.6	0.527606	249.6	0.554231	249.6	0.552837	249.6	0.592507	249.6	0.58669
250.01	0.542033	250.01	0.536922	250.01	0.570577	250.01	0.5925	250.01	0.574258		249.82	0.558836	249.82	0.533872	249.82	0.556615	249.82	0.55312	249.82	0.596832	249.82	0.586783
250.2	0.540513	250.2	0.534788	250.2	0.57001	250.2	0.594843	250.2	0.568204		250.01	0.560062	250.01	0.527906	250.01	0.555683	250.01	0.549484	250.01	0.595205	250.01	0.589998
250.4	0.545639	250.4	0.532709	250.4	0.569762	250.4	0.593719	250.4	0.571987		250.21	0.555386	250.21	0.526074	250.21	0.554494	250.21	0.549166	250.21	0.596491	250.21	0.58482
250.61	0.545886	250.61	0.537633	250.61	0.57415	250.61	0.59163	250.61	0.573969		250.41	0.560906	250.41	0.532606	250.41	0.554891	250.41	0.548863	250.41	0.598617	250.41	0.591795
250.81	0.545398	250.81	0.537169	250.81	0.572278	250.81	0.590369	250.81	0.57074		250.62	0.559812	250.62	0.529654	250.62	0.554167	250.62	0.550335	250.62	0.59764	250.62	0.58694
251	0.545304	251	0.535449	251	0.572163	251	0.594049	251	0.572775		250.82	0.557373	250.82	0.529321	250.82	0.55589	250.82	0.552716	250.82	0.598002	250.82	0.58661
251.2	0.542999	251.2	0.537535	251.2	0.571522	251.2	0.593875	251.2	0.573711		251.01	0.562082	251.01	0.528907	251.01	0.557411	251.01	0.547777	251.01	0.596019	251.01	0.587037
251.4	0.54229	251.4	0.535683	251.4	0.574591	251.4	0.596558	251.4	0.57263		251.21	0.559079	251.21	0.525474	251.21	0.561512	251.21	0.546091	251.21	0.596813	251.21	0.588797
251.59	0.545115	251.59	0.538147	251.59	0.572793	251.59	0.593071	251.59	0.572501		251.41	0.561463	251.41	0.528222	251.41	0.556383	251.41	0.549966	251.41	0.597829	251.41	0.586724
251.81	0.543075	251.81	0.532577	251.81	0.567527	251.81	0.592843	251.81	0.573998		251.62	0.560913	251.62	0.533331	251.62	0.554063	251.62	0.548474	251.62	0.599477	251.62	0.588356
252.01	0.548102	252.01	0.53885	252.01	0.570898	252.01	0.588892	252.01	0.568399		251.82	0.558758	251.82	0.530524	251.82	0.554323	251.82	0.55439	251.82	0.591136	251.82	0.591841
252.2	0.545188	252.2	0.537381	252.2	0.570865	252.2	0.593561	252.2	0.569459		252.02	0.558621	252.02	0.526564	252.02	0.552054	252.02	0.550041	252.02	0.594752	252.02	0.586973
252.4	0.536524	252.4	0.537608	252.4	0.574833	252.4	0.5914	252.4	0.576485		252.21	0.559583	252.21	0.530507	252.21	0.555654	252.21	0.547412	252.21	0.593971	252.21	0.587081
252.6	0.541408	252.6	0.536687	252.6	0.570392	252.6	0.59536	252.6	0.571581		252.41	0.564444	252.41	0.531855	252.41	0.556631	252.41	0.547168	252.41	0.595236	252.41	0.586759
252.79	0.544466	252.79	0.536158	252.79	0.571041	252.79	0.592232	252.79	0.570979		252.61	0.55799	252.61	0.53263	252.61	0.557066	252.61	0.547134	252.61	0.597573	252.61	0.589873
253.01	0.546095	253.01	0.539104	253.01	0.571338	253.01	0.591138	253.01	0.571913		252.8	0.559904	252.8	0.525217	252.8	0.557251	252.8	0.547566	252.8	0.595104	252.8	0.588347
253.21	0.544131	253.21	0.536466	253.21	0.573324	253.21	0.591549	253.21	0.569512		253.02	0.560539	253.02	0.526619	253.02	0.555095	253.02	0.550297	253.02	0.597553	253.02	0.588508
253.4	0.545139	253.4	0.534969	253.4	0.57194	253.4	0.591203	253.4	0.570076		253.22	0.559387	253.22	0.531185	253.22	0.555465	253.22	0.548247	253.22	0.597506	253.22	0.586949
253.6	0.545496	253.6	0.531029	253.6	0.570558	253.6	0.594198	253.6	0.573679		253.39	0.558546	253.39	0.533364	253.39	0.551467	253.39	0.547982	253.39	0.594656	253.39	0.587196
253.8	0.546733	253.8	0.531297	253.8	0.573546	253.8	0.59174	253.8	0.577087		253.61	0.561408	253.61	0.528458	253.61	0.554532	253.61	0.545477	253.61	0.599382	253.61	0.583654
253.99	0.54085	253.99	0.536108	253.99	0.568845	253.99	0.592084	253.99	0.578074		253.82	0.553864	253.82	0.531019	253.82	0.554256	253.82	0.549599	253.82	0.598586	253.82	0.587764
254.21	0.544959	254.21	0.537218	254.21	0.570518	254.21	0.593302	254.21	0.572414		254	0.564393	254	0.531037	254	0.5593	254	0.548599	254	0.590268	254	0.591313
254.4	0.54563	254.4	0.534833	254.4	0.576378	254.4	0.594946	254.4	0.57432		254.22	0.559278	254.22	0.525378	254.22	0.554723	254.22	0.548675	254.22	0.593846	254.22	0.583109
254.6	0.548268	254.6	0.535969	254.6	0.574707	254.6	0.590557	254.6	0.572639		254.42	0.557003	254.42	0.530027	254.42	0.55377	254.42	0.549622	254.42	0.595615	254.42	0.586506
254.8	0.545658	254.8	0.537534	254.8	0.574225	254.8	0.591449	254.8	0.569471		254.6	0.562138	254.6	0.526809	254.6	0.552304	254.6	0.545635	254.6	0.595518	254.6	0.58914
255	0.547288	255	0.535228	255	0.571898	255	0.591357	255	0.570847		254.81	0.558255	254.81	0.526456	254.81	0.558452	254.81	0.548772	254.81	0.592775	254.81	0.582728
255.19	0.543947	255.19	0.535141	255.19	0.572142	255.19	0.592479	255.19	0.573214		255.02	0.559284	255.02	0.531291	255.02	0.552267	255.02	0.548146	255.02	0.592685	255.02	0.584485
255.41	0.544631	255.41	0.541959	255.41	0.572481	255.41	0.592451	255.41	0.57425		255.2	0.564234	255.2	0.532739	255.2	0.556068	255.2	0.552525	255.2	0.593716	255.2	0.588387
255.61	0.541349	255.61	0.537539	255.61	0.569472	255.61	0.591045	255.61	0.574801		255.42	0.556985	255.42	0.532684	255.42	0.557035	255.42	0.552487	255.42	0.593331	255.42	0.585683
255.8	0.544968	255.8	0.536956	255.8	0.572139	255.8	0.591208	255.8	0.571972		255.59	0.560254	255.59	0.530372	255.59	0.558388	255.59	0.550488	255.59	0.595708	255.59	0.593258
255.99	0.545187	255.99	0.535915	255.99	0.573029	255.99	0.589147	255.99	0.574271		255.8	0.556936	255.8	0.532305	255.8	0.556978	255.8	0.549726	255.8	0.597437	255.8	0.584463
256.21	0.541194	256.21	0.536191	256.21	0.574348	256.21	0.588572	256.21	0.571176		256.02	0.556327	256.02	0.527003	256.02	0.554781	256.02	0.548944	256.02	0.596907	256.02	0.590151
256.39	0.543365	256.39	0.533504	256.39	0.571917	256.39	0.593563	256.39	0.575767		256.22	0.559765	256.22	0.530861	256.22	0.552369	256.22	0.549304	256.22	0.593695	256.22	0.583335
256.6	0.541945	256.6	0.537369	256.6	0.570447	256.6	0.593169	256.6	0.575482		256.42	0.56287	256.42	0.530397	256.42	0.560395	256.42	0.546374	256.42	0.596289	256.42	0.587056
256.81	0.547827	256.81	0.535856	256.81	0.573576	256.81	0.59231	256.81	0.572397		256.62	0.556199	256.62	0.534428	256.62	0.55849	256.62	0.547983	256.62	0.592799	256.62	0.586564
257	0.544051	257	0.535064	257	0.571287	257	0.595023	257	0.574228		256.81	0.563563	256.81	0.531074	256.81	0.553541	256.81	0.547371	256.81	0.591418	256.81	0.588756
257.19	0.546751	257.19	0.53521	257.19	0.575641	257.19	0.58949	257.19	0.571498		257.01	0.55928	257.01	0.525499	257.01	0.552362	257.01	0.548705	257.01	0.593826	257.01	0.586195
257.41	0.543982	257.41	0.534004	257.41	0.567604	257.41	0.592582	257.41	0.570278		257.22	0.562088	257.22	0.527933	257.22	0.558581	257.22	0.548587	257.22	0.593775	257.22	0.586187
257.63	0.544896	257.63	0.534691	257.63	0.575603	257.63	0.59146	257.63	0.566744		257.42	0.559284	257.42	0.532602	257.42	0.55526	257.42	0.552583	257.42	0.593416	257.42	0.585889
257.8	0.547289	257.8	0.537034	257.8	0.569998	257.8	0.596169	257.8	0.575588		257.62	0.55736	257.62	0.533216	257.62	0.552124	257.62	0.549257	257.62	0.596446	257.62	0.585681
258	0.545781	258	0.534756	258	0.571133	258	0.591218	258	0.570576		257.79	0.559239	257.79	0.5306	257.79	0.553515	257.79	0.548188	257.79	0.59632	257.79	0.583032
258.2	0.544598	258.2	0.536305	258.2	0.572064	258.2	0.591365	258.2	0.570712		258.01	0.559845	258.01	0.529869	258.01	0.557847	258.01	0.548218	258.01	0.597922	258.01	0.587747
258.39	0.544767	258.39	0.537754	258.39	0.571748	258.39	0.59056	258.39	0.56834		258.21	0.559817	258.21	0.529644	258.21	0.555001	258.21	0.552239	258.21	0.597155	258.21	0.586618
258.61	0.542436	258.61	0.532297	258.61	0.570495	258.61	0.588518	258.61	0.572609		258.4	0.560706	258.4	0.52903	258.4	0.556186	258.4	0.549524	258.4	0.598208	258.4	0.590485
258.81	0.544777	258.81	0.536916	258.81	0.571575	258.81	0.59052	258.81	0.572743		258.62	0.557246	258.62	0.52869	258.62	0.55718	258.62	0.552416	258.62	0.595804	258.62	0.587124
259	0.544948	259	0.535326	259	0.572805	259	0.591078	259	0.56925		258.82	0.556621	258.82	0.53026	258.82	0.5551	258.82	0.547564	258.82	0.597434	258.82	0.588588
259.2	0.543151	259.2	0.533444	259.2	0.569713	259.2	0.592592	259.2	0.576213		258.99	0.561803	258.99	0.52928	258.99	0.553025	258.99	0.547101	258.99	0.596276	258.99	0.585942
259.4	0.545176	259.4	0.539722	259.4	0.574902	259.4	0.593469	259.4	0.572356		259.21	0.55699	259.21	0.528168	259.21	0.559623	259.21	0.553315	259.21	0.595465	259.21	0.586057
259.59	0.545109	259.59	0.536026	259.59	0.572021	259.59	0.59308	259.59	0.572467		259.42	0.558801	259.42	0.534114	259.42	0.555635	259.42	0.545789	259.42	0.593176	259.42	0.587015
259.81	0.544358	259.81	0.536312	259.81	0.572826	259.81	0.588955	259.81	0.571072		259.61	0.560262	259.61	0.527935	259.61	0.558424	259.61	0.547869	259.61	0.594355	259.61	0.585219
260	0.543918	260	0.537692	260	0.567809	260	0.593943	260	0.572163		259.82	0.552039	259.82	0.527827	259.82	0.554714	259.82	0.547982	259.82	0.598477	259.82	0.58901
260.2	0.543634	260.2	0.537175	260.2	0.576006	260.2	0.588651	260.2	0.570761		260.01	0.564232	260.01	0.526895	260.01	0.555213	260.01	0.554225	260.01	0.594829	260.01	0.586328
260.4	0.547795	260.4	0.53047	260.4	0.574971	260.4	0.592232	260.4	0.574978		260.2	0.562166	260.2	0.530177	260.2	0.556876	260.2	0.547867	260.2	0.595113	260.2	0.587483
260.6	0.542372	260.6	0.534942	260.6	0.566832	260.6	0.590648	260.6	0.572923		260.41	0.558756	260.41	0.528651	260.41	0.555122	260.41	0.551118	260.41	0.595486	260.41	0.586068
260.79	0.544818	260.79	0.536438	260.79	0.571455	260.79	0.591696	260.79	0.570893		260.62	0.562832	260.62	0.527331	260.62	0.558222	260.62	0.547259	260.62	0.597659	260.62	0.583407
261.01	0.542559	261.01	0.534261	261.01	0.571676	261.01	0.599017	261.01	0.572815		260.8	0.560444	260.8	0.530384	260.8	0.556118	260.8	0.549742	260.8	0.598086	260.8	0.58859
261.21	0.546001	261.21	0.537966	261.21	0.571188	261.21	0.598694	261.21	0.572878		261.02	0.556433	261.02	0.532595	261.02	0.552365	261.02	0.54845	261.02	0.596672	261.02	0.585583
261.4	0.543269	261.4	0.532861	261.4	0.575135	261.4	0.59209	261.4	0.572564		261.19	0.558429	261.19	0.532883	261.19	0.555724	261.19	0.548012	261.19	0.591488	261.19	0.589454
261.59	0.544545	261.59	0.5356	261.59	0.570507	261.59	0.594719	261.59	0.570716		261.4	0.55889	261.4	0.526619	261.4	0.557542	261.4	0.548486	261.4	0.59493	261.4	0.584399
261.81	0.541389	261.81	0.537164	261.81	0.567601	261.81	0.593393	261.81	0.570589		261.62	0.558798	261.62	0.533804	261.62	0.555615	261.62	0.550566	261.62	0.59549	261.62	0.585751
261.99	0.544012	261.99	0.536149	261.99	0.573448	261.99	0.596082	261.99	0.570721		261.8	0.557111	261.8	0.53115	261.8	0.552397	261.8	0.547128	261.8	0.599083	261.8	0.587216
262.2	0.550368	262.2	0.536273	262.2	0.568052	262.2	0.591034	262.2	0.569817		262.01	0.559628	262.01	0.524364	262.01	0.556386	262.01	0.545314	262.01	0.593597	262.01	0.586253
262.41	0.543138	262.41	0.533341	262.41	0.57898	262.41	0.592253	262.41	0.570946		262.22	0.562938	262.22	0.530396	262.22	0.556546	262.22	0.547934	262.22	0.600853	262.22	0.584213
262.6	0.544904	262.6	0.530645	262.6	0.570292	262.6	0.591502	262.6	0.571287		262.41	0.562043	262.41	0.525383	262.41	0.555993	262.41	0.545732	262.41	0.594212	262.41	0.585061
262.79	0.54577	262.79	0.535432	262.79	0.569425	262.79	0.593779	262.79	0.572973		262.61	0.559819	262.61	0.532182	262.61	0.554615	262.61	0.549593	262.61	0.597852	262.61	0.585056
263.01	0.542531	263.01	0.534776	263.01	0.571254	263.01	0.591234	263.01	0.575949		262.82	0.556498	262.82	0.532557	262.82	0.551505	262.82	0.546523	262.82	0.595064	262.82	0.587517
263.19	0.542787	263.19	0.535202	263.19	0.574761	263.19	0.588858	263.19	0.57614		263.02	0.559795	263.02	0.526584	263.02	0.560983	263.02	0.547369	263.02	0.597569	263.02	0.587659
263.4	0.546453	263.4	0.535407	263.4	0.574464	263.4	0.589969	263.4	0.575829		263.22	0.561988	263.22	0.526109	263.22	0.553619	263.22	0.552696	263.22	0.598394	263.22	0.585836
263.6	0.538922	263.6	0.538231	263.6	0.57475	263.6	0.590695	263.6	0.573751		263.41	0.556479	263.41	0.531254	263.41	0.553775	263.41	0.549598	263.41	0.59892	263.41	0.59074
263.8	0.546465	263.8	0.537172	263.8	0.569272	263.8	0.592337	263.8	0.576083		263.61	0.56134	263.61	0.527174	263.61	0.556401	263.61	0.548901	263.61	0.597469	263.61	0.583128
263.99	0.545757	263.99	0.534748	263.99	0.571626	263.99	0.593477	263.99	0.575027		263.81	0.557606	263.81	0.526895	263.81	0.556149	263.81	0.547402	263.81	0.596057	263.81	0.589968
264.21	0.545402	264.21	0.537099	264.21	0.574103	264.21	0.593168	264.21	0.568746		264.02	0.560836	264.02	0.530997	264.02	0.554901	264.02	0.548423	264.02	0.593106	264.02	0.582
264.41	0.543834	264.41	0.536719	264.41	0.572843	264.41	0.593742	264.41	0.57459		264.22	0.562278	264.22	0.5324	264.22	0.556801	264.22	0.550676	264.22	0.597237	264.22	0.586718
264.6	0.54404	264.6	0.535735	264.6	0.571365	264.6	0.593769	264.6	0.575202		264.41	0.560525	264.41	0.531163	264.41	0.554108	264.41	0.547705	264.41	0.597327	264.41	0.587207
264.8	0.544514	264.8	0.535041	264.8	0.57058	264.8	0.590572	264.8	0.574419		264.59	0.558739	264.59	0.528117	264.59	0.557528	264.59	0.550619	264.59	0.596636	264.59	0.587244
265	0.539202	265	0.533956	265	0.574504	265	0.591373	265	0.573205		264.81	0.562494	264.81	0.529207	264.81	0.557096	264.81	0.543716	264.81	0.593349	264.81	0.584269
265.19	0.547997	265.19	0.534338	265.19	0.573408	265.19	0.593246	265.19	0.5692		265.02	0.557304	265.02	0.531663	265.02	0.558705	265.02	0.549289	265.02	0.597321	265.02	0.586184
265.41	0.544629	265.41	0.532117	265.41	0.574898	265.41	0.592666	265.41	0.57676		265.2	0.559419	265.2	0.530549	265.2	0.55624	265.2	0.542719	265.2	0.595906	265.2	0.585885
265.6	0.539537	265.6	0.538138	265.6	0.566784	265.6	0.595263	265.6	0.575833		265.42	0.557033	265.42	0.528873	265.42	0.555254	265.42	0.548409	265.42	0.594383	265.42	0.585387
265.8	0.546618	265.8	0.539927	265.8	0.571639	265.8	0.595642	265.8	0.576866		265.61	0.558287	265.61	0.529925	265.61	0.55708	265.61	0.546357	265.61	0.594565	265.61	0.586874
266	0.545888	266	0.53837	266	0.570302	266	0.589771	266	0.578669		265.8	0.559193	265.8	0.532174	265.8	0.554503	265.8	0.547222	265.8	0.59718	265.8	0.587905
266.2	0.545383	266.2	0.534664	266.2	0.57441	266.2	0.593863	266.2	0.574778		266.01	0.562058	266.01	0.526686	266.01	0.553313	266.01	0.547891	266.01	0.594944	266.01	0.582
266.39	0.539886	266.39	0.535036	266.39	0.570182	266.39	0.594542	266.39	0.569771		266.22	0.556452	266.22	0.531073	266.22	0.556582	266.22	0.545268	266.22	0.598998	266.22	0.583982
266.61	0.544405	266.61	0.533648	266.61	0.574686	266.61	0.590572	266.61	0.570063		266.4	0.559822	266.4	0.533072	266.4	0.556452	266.4	0.547583	266.4	0.595365	266.4	0.586358
266.8	0.544496	266.8	0.535286	266.8	0.57323	266.8	0.587815	266.8	0.573764		266.62	0.557846	266.62	0.525295	266.62	0.556984	266.62	0.548081	266.62	0.599549	266.62	0.586226
267	0.540719	267	0.535647	267	0.571661	267	0.594554	267	0.57514		266.81	0.561665	266.81	0.529069	266.81	0.557574	266.81	0.542567	266.81	0.596175	266.81	0.587032
267.2	0.543811	267.2	0.537932	267.2	0.57286	267.2	0.591458	267.2	0.570014		267	0.557228	267	0.530847	267	0.556084	267	0.55113	267	0.596957	267	0.581928
267.41	0.541146	267.41	0.538361	267.41	0.568704	267.41	0.590117	267.41	0.571168		267.22	0.558392	267.22	0.531199	267.22	0.557055	267.22	0.547616	267.22	0.599664	267.22	0.586061
267.61	0.546222	267.61	0.53588	267.61	0.572902	267.61	0.594635	267.61	0.577447		267.42	0.559168	267.42	0.531182	267.42	0.557871	267.42	0.547908	267.42	0.596953	267.42	0.586636
267.8	0.541864	267.8	0.532056	267.8	0.573784	267.8	0.58936	267.8	0.577684		267.61	0.558623	267.61	0.530839	267.61	0.558124	267.61	0.547747	267.61	0.596455	267.61	0.586065
268	0.547663	268	0.534618	268	0.574681	268	0.591625	268	0.575327		267.81	0.558751	267.81	0.532472	267.81	0.556163	267.81	0.544358	267.81	0.594285	267.81	0.588769
268.19	0.540084	268.19	0.530787	268.19	0.570344	268.19	0.594411	268.19	0.568611		268.01	0.557252	268.01	0.528499	268.01	0.552473	268.01	0.551915	268.01	0.598897	268.01	0.586896
268.39	0.546213	268.39	0.538747	268.39	0.567951	268.39	0.588842	268.39	0.570844		268.21	0.560207	268.21	0.529614	268.21	0.554819	268.21	0.546397	268.21	0.593591	268.21	0.591031
268.59	0.545048	268.59	0.535243	268.59	0.57491	268.59	0.588962	268.59	0.57432		268.42	0.555798	268.42	0.527935	268.42	0.558474	268.42	0.545809	268.42	0.595285	268.42	0.585064
268.79	0.544118	268.79	0.534126	268.79	0.569088	268.79	0.591837	268.79	0.572428		268.6	0.562347	268.6	0.526751	268.6	0.552331	268.6	0.546841	268.6	0.596753	268.6	0.584973
269	0.543413	269	0.529437	269	0.569744	269	0.595126	269	0.57184		268.82	0.557934	268.82	0.532505	268.82	0.558885	268.82	0.548097	268.82	0.595972	268.82	0.585722
269.2	0.544323	269.2	0.533331	269.2	0.571264	269.2	0.589956	269.2	0.572749		269.01	0.560798	269.01	0.528985	269.01	0.557756	269.01	0.547063	269.01	0.600353	269.01	0.586355
269.39	0.549057	269.39	0.535417	269.39	0.571837	269.39	0.593406	269.39	0.57063		269.21	0.561337	269.21	0.529106	269.21	0.55349	269.21	0.551604	269.21	0.600216	269.21	0.583525
269.61	0.544413	269.61	0.533058	269.61	0.570214	269.61	0.591457	269.61	0.568473		269.42	0.562692	269.42	0.531879	269.42	0.555661	269.42	0.549321	269.42	0.599183	269.42	0.585665
269.81	0.544052	269.81	0.536912	269.81	0.570507	269.81	0.589579	269.81	0.572313		269.62	0.558377	269.62	0.531225	269.62	0.55631	269.62	0.5459	269.62	0.595275	269.62	0.586467
270.01	0.538433	270.01	0.530313	270.01	0.573912	270.01	0.590396	270.01	0.576774		269.82	0.557547	269.82	0.530664	269.82	0.55784	269.82	0.550744	269.82	0.592495	269.82	0.586623
270.2	0.545556	270.2	0.535484	270.2	0.572067	270.2	0.592234	270.2	0.569988		270.01	0.558341	270.01	0.532076	270.01	0.561316	270.01	0.546233	270.01	0.597805	270.01	0.58418
270.4	0.547721	270.4	0.537121	270.4	0.571936	270.4	0.590731	270.4	0.573521		270.21	0.556422	270.21	0.53103	270.21	0.554066	270.21	0.54994	270.21	0.595938	270.21	0.583128
270.6	0.540896	270.6	0.537643	270.6	0.57194	270.6	0.58697	270.6	0.57049		270.41	0.559233	270.41	0.531405	270.41	0.553504	270.41	0.55102	270.41	0.594494	270.41	0.593135
270.79	0.545148	270.79	0.536907	270.79	0.565864	270.79	0.593643	270.79	0.575523		270.62	0.559566	270.62	0.533444	270.62	0.563785	270.62	0.547719	270.62	0.59136	270.62	0.58695
271.01	0.543314	271.01	0.530438	271.01	0.573586	271.01	0.597537	271.01	0.575111		270.8	0.559412	270.8	0.532739	270.8	0.559432	270.8	0.547811	270.8	0.594634	270.8	0.584818
271.21	0.542931	271.21	0.536457	271.21	0.569994	271.21	0.594017	271.21	0.57218		271.02	0.560654	271.02	0.527597	271.02	0.555389	271.02	0.545855	271.02	0.596267	271.02	0.583164
271.4	0.544295	271.4	0.537966	271.4	0.573497	271.4	0.588805	271.4	0.571911		271.21	0.556696	271.21	0.530716	271.21	0.552626	271.21	0.548394	271.21	0.591462	271.21	0.590933
271.6	0.539903	271.6	0.536558	271.6	0.567426	271.6	0.588853	271.6	0.570528		271.4	0.566543	271.4	0.528452	271.4	0.555533	271.4	0.553141	271.4	0.596962	271.4	0.587155
271.81	0.545488	271.81	0.535841	271.81	0.571768	271.81	0.590736	271.81	0.57926		271.61	0.56046	271.61	0.532216	271.61	0.555351	271.61	0.544158	271.61	0.59731	271.61	0.582655
271.99	0.540704	271.99	0.537802	271.99	0.569492	271.99	0.595747	271.99	0.574515		271.82	0.553927	271.82	0.531339	271.82	0.556634	271.82	0.552095	271.82	0.596543	271.82	0.589213
272.21	0.543639	272.21	0.534857	272.21	0.574406	272.21	0.589085	272.21	0.576833		272.02	0.556786	272.02	0.530292	272.02	0.562155	272.02	0.547829	272.02	0.593263	272.02	0.587394
272.4	0.542008	272.4	0.536748	272.4	0.571486	272.4	0.587983	272.4	0.56892		272.22	0.562964	272.22	0.523888	272.22	0.555831	272.22	0.550068	272.22	0.594006	272.22	0.58455
272.6	0.541241	272.6	0.535096	272.6	0.573057	272.6	0.591014	272.6	0.569964		272.41	0.562403	272.41	0.528378	272.41	0.556026	272.41	0.544719	272.41	0.596678	272.41	0.584231
272.8	0.544277	272.8	0.535028	272.8	0.57285	272.8	0.588915	272.8	0.569112		272.6	0.561273	272.6	0.528191	272.6	0.551586	272.6	0.549325	272.6	0.596352	272.6	0.585797
273.01	0.545989	273.01	0.537776	273.01	0.567331	273.01	0.591279	273.01	0.569361		272.82	0.562551	272.82	0.528562	272.82	0.555281	272.82	0.550902	272.82	0.594027	272.82	0.587911
273.19	0.542987	273.19	0.53549	273.19	0.57466	273.19	0.592575	273.19	0.573172		273.02	0.55479	273.02	0.530209	273.02	0.552898	273.02	0.547798	273.02	0.596715	273.02	0.588071
273.41	0.540041	273.41	0.539551	273.41	0.571255	273.41	0.594176	273.41	0.571611		273.21	0.559638	273.21	0.52738	273.21	0.554566	273.21	0.544929	273.21	0.594223	273.21	0.585157
273.6	0.542975	273.6	0.533412	273.6	0.572058	273.6	0.590696	273.6	0.572975		273.41	0.55829	273.41	0.531093	273.41	0.554073	273.41	0.550135	273.41	0.594483	273.41	0.585266
273.79	0.541125	273.79	0.537083	273.79	0.572203	273.79	0.588871	273.79	0.575609		273.61	0.557062	273.61	0.531289	273.61	0.555308	273.61	0.547242	273.61	0.5957	273.61	0.58593
274	0.542558	274	0.542531	274	0.568101	274	0.592288	274	0.573259		273.8	0.560871	273.8	0.530138	273.8	0.552286	273.8	0.547657	273.8	0.596346	273.8	0.591463
274.21	0.541922	274.21	0.535715	274.21	0.570619	274.21	0.592567	274.21	0.569725		274.02	0.55905	274.02	0.531675	274.02	0.555424	274.02	0.547619	274.02	0.596703	274.02	0.584459
274.4	0.544118	274.4	0.535586	274.4	0.574344	274.4	0.593935	274.4	0.571409		274.2	0.560124	274.2	0.533083	274.2	0.554529	274.2	0.544692	274.2	0.59682	274.2	0.586876
274.6	0.540063	274.6	0.534901	274.6	0.56973	274.6	0.592024	274.6	0.571732		274.41	0.557501	274.41	0.531613	274.41	0.556433	274.41	0.550314	274.41	0.59599	274.41	0.587331
274.8	0.544467	274.8	0.540304	274.8	0.57011	274.8	0.592525	274.8	0.57056		274.61	0.562117	274.61	0.532055	274.61	0.551448	274.61	0.546824	274.61	0.59304	274.61	0.586315
274.99	0.542095	274.99	0.533158	274.99	0.571963	274.99	0.590942	274.99	0.572099		274.81	0.559722	274.81	0.526048	274.81	0.554084	274.81	0.541323	274.81	0.598705	274.81	0.586697
275.19	0.542795	275.19	0.533047	275.19	0.568659	275.19	0.593369	275.19	0.570021		275.02	0.553075	275.02	0.526505	275.02	0.552504	275.02	0.54945	275.02	0.597057	275.02	0.589183
275.41	0.544357	275.41	0.536404	275.41	0.572108	275.41	0.591257	275.41	0.572142		275.22	0.557246	275.22	0.528399	275.22	0.555154	275.22	0.545623	275.22	0.598188	275.22	0.587648
275.6	0.545582	275.6	0.534991	275.6	0.570454	275.6	0.587448	275.6	0.572055		275.42	0.560152	275.42	0.53181	275.42	0.558227	275.42	0.544652	275.42	0.595153	275.42	0.58945
275.8	0.546179	275.8	0.533232	275.8	0.572386	275.8	0.590416	275.8	0.573859		275.61	0.55821	275.61	0.528941	275.61	0.553224	275.61	0.544882	275.61	0.597774	275.61	0.585261
276	0.5446	276	0.531481	276	0.569827	276	0.591376	276	0.571851		275.81	0.55876	275.81	0.527313	275.81	0.554726	275.81	0.549497	275.81	0.593487	275.81	0.588205
276.19	0.545636	276.19	0.535937	276.19	0.569908	276.19	0.589454	276.19	0.572335		276.01	0.559303	276.01	0.533537	276.01	0.555068	276.01	0.55212	276.01	0.598374	276.01	0.587613
276.39	0.544673	276.39	0.534532	276.39	0.570302	276.39	0.593358	276.39	0.572836		276.22	0.554571	276.22	0.52451	276.22	0.557251	276.22	0.549173	276.22	0.598717	276.22	0.580539
276.61	0.542039	276.61	0.533996	276.61	0.575446	276.61	0.592939	276.61	0.573745		276.4	0.561523	276.4	0.530206	276.4	0.554905	276.4	0.55052	276.4	0.595345	276.4	0.58687
276.81	0.542178	276.81	0.537459	276.81	0.573585	276.81	0.596036	276.81	0.571965		276.62	0.558817	276.62	0.529619	276.62	0.557093	276.62	0.54603	276.62	0.591393	276.62	0.587328
276.98	0.544715	276.98	0.532189	276.98	0.568661	276.98	0.592307	276.98	0.570966		276.81	0.556586	276.81	0.527225	276.81	0.552805	276.81	0.543178	276.81	0.594018	276.81	0.583188
277.2	0.543465	277.2	0.534778	277.2	0.570491	277.2	0.593815	277.2	0.57029		277	0.558513	277	0.528925	277	0.552778	277	0.548952	277	0.594375	277	0.584293
277.41	0.546765	277.41	0.539611	277.41	0.570613	277.41	0.592167	277.41	0.570826		277.21	0.556213	277.21	0.527577	277.21	0.552122	277.21	0.554603	277.21	0.595591	277.21	0.58431
277.59	0.547326	277.59	0.532992	277.59	0.567438	277.59	0.5876	277.59	0.57283		277.42	0.563022	277.42	0.529285	277.42	0.556381	277.42	0.55067	277.42	0.596837	277.42	0.591336
277.81	0.537618	277.81	0.536587	277.81	0.573888	277.81	0.587022	277.81	0.571713		277.6	0.557775	277.6	0.526458	277.6	0.556809	277.6	0.548911	277.6	0.593838	277.6	0.585703
278	0.543972	278	0.535994	278	0.56954	278	0.596895	278	0.57334		277.81	0.555704	277.81	0.530517	277.81	0.551772	277.81	0.549934	277.81	0.59865	277.81	0.576789
278.2	0.54633	278.2	0.534395	278.2	0.575586	278.2	0.594472	278.2	0.571947		278.01	0.557107	278.01	0.52746	278.01	0.555395	278.01	0.546053	278.01	0.595142	278.01	0.588564
278.4	0.544075	278.4	0.53245	278.4	0.566505	278.4	0.587409	278.4	0.573462		278.2	0.556357	278.2	0.527228	278.2	0.55716	278.2	0.550777	278.2	0.594946	278.2	0.584702
278.61	0.542417	278.61	0.536895	278.61	0.569353	278.61	0.595294	278.61	0.57025		278.42	0.558915	278.42	0.530167	278.42	0.558037	278.42	0.549008	278.42	0.594898	278.42	0.588874
278.79	0.543138	278.79	0.534841	278.79	0.571189	278.79	0.594398	278.79	0.573168		278.62	0.560493	278.62	0.529673	278.62	0.558112	278.62	0.551322	278.62	0.595323	278.62	0.588208
279.01	0.544294	279.01	0.534401	279.01	0.573752	279.01	0.593016	279.01	0.566867		278.81	0.561787	278.81	0.528658	278.81	0.555536	278.81	0.551704	278.81	0.59492	278.81	0.587462
279.2	0.546128	279.2	0.534696	279.2	0.566849	279.2	0.594205	279.2	0.577423		279.01	0.56124	279.01	0.525456	279.01	0.557014	279.01	0.547747	279.01	0.597933	279.01	0.583785
279.39	0.546079	279.39	0.536263	279.39	0.573215	279.39	0.590115	279.39	0.57325		279.21	0.560159	279.21	0.526507	279.21	0.559374	279.21	0.548989	279.21	0.59773	279.21	0.583019
279.61	0.545147	279.61	0.538937	279.61	0.570604	279.61	0.588612	279.61	0.567861		279.4	0.55913	279.4	0.525869	279.4	0.552737	279.4	0.546717	279.4	0.593363	279.4	0.581065
279.81	0.545343	279.81	0.537746	279.81	0.570478	279.81	0.592881	279.81	0.572793		279.62	0.553646	279.62	0.529485	279.62	0.554789	279.62	0.546666	279.62	0.590434	279.62	0.585222
280	0.538097	280	0.534155	280	0.571667	280	0.590028	280	0.572456		279.82	0.554186	279.82	0.527541	279.82	0.553337	279.82	0.546744	279.82	0.598404	279.82	0.583257
280.21	0.545592	280.21	0.533832	280.21	0.56979	280.21	0.593314	280.21	0.568657		280.01	0.555382	280.01	0.532605	280.01	0.555796	280.01	0.545462	280.01	0.59462	280.01	0.585083
280.4	0.54254	280.4	0.534451	280.4	0.572199	280.4	0.592627	280.4	0.571422		280.21	0.562201	280.21	0.530075	280.21	0.557614	280.21	0.548981	280.21	0.59372	280.21	0.581626
280.59	0.543366	280.59	0.535133	280.59	0.573651	280.59	0.589533	280.59	0.574767		280.4	0.558269	280.4	0.528827	280.4	0.556655	280.4	0.543048	280.4	0.59749	280.4	0.585092
280.79	0.541476	280.79	0.535148	280.79	0.570858	280.79	0.592441	280.79	0.569678		280.6	0.562066	280.6	0.532296	280.6	0.5525	280.6	0.547645	280.6	0.595337	280.6	0.583793
281.01	0.544088	281.01	0.532637	281.01	0.572832	281.01	0.590407	281.01	0.568029		280.82	0.562624	280.82	0.531655	280.82	0.557791	280.82	0.546789	280.82	0.599466	280.82	0.581793
281.2	0.547456	281.2	0.536971	281.2	0.571648	281.2	0.59228	281.2	0.568777		281.01	0.561251	281.01	0.532355	281.01	0.554406	281.01	0.548716	281.01	0.597244	281.01	0.587175
281.4	0.541589	281.4	0.539379	281.4	0.574187	281.4	0.599442	281.4	0.570529		281.21	0.558232	281.21	0.523833	281.21	0.558855	281.21	0.551275	281.21	0.595005	281.21	0.58991
281.6	0.541266	281.6	0.537116	281.6	0.568765	281.6	0.592975	281.6	0.572924		281.41	0.55695	281.41	0.530115	281.41	0.55928	281.41	0.55031	281.41	0.596489	281.41	0.581159
281.79	0.543422	281.79	0.534774	281.79	0.572914	281.79	0.587432	281.79	0.574102		281.61	0.55712	281.61	0.531423	281.61	0.550003	281.61	0.551592	281.61	0.594639	281.61	0.586038
281.99	0.54454	281.99	0.53719	281.99	0.571882	281.99	0.594429	281.99	0.570983		281.82	0.556535	281.82	0.533678	281.82	0.557897	281.82	0.549747	281.82	0.596489	281.82	0.590278
282.21	0.544897	282.21	0.534778	282.21	0.57292	282.21	0.58793	282.21	0.569951		282.02	0.554447	282.02	0.532138	282.02	0.55746	282.02	0.549712	282.02	0.59424	282.02	0.587485
282.4	0.53961	282.4	0.539277	282.4	0.568717	282.4	0.593441	282.4	0.574379		282.22	0.551642	282.22	0.527412	282.22	0.556357	282.22	0.548767	282.22	0.592161	282.22	0.589285
282.58	0.540215	282.58	0.538366	282.58	0.573073	282.58	0.593358	282.58	0.572952		282.41	0.550676	282.41	0.525685	282.41	0.552064	282.41	0.550798	282.41	0.598	282.41	0.584812
282.8	0.54389	282.8	0.534475	282.8	0.57229	282.8	0.593979	282.8	0.570341		282.61	0.556693	282.61	0.529262	282.61	0.55688	282.61	0.548338	282.61	0.598935	282.61	0.585918
282.99	0.545092	282.99	0.535421	282.99	0.571469	282.99	0.595021	282.99	0.568135		282.81	0.561658	282.81	0.532082	282.81	0.557578	282.81	0.54755	282.81	0.59708	282.81	0.586151
283.19	0.540581	283.19	0.539613	283.19	0.573061	283.19	0.589577	283.19	0.568116		283.02	0.558373	283.02	0.531115	283.02	0.552148	283.02	0.552963	283.02	0.598225	283.02	0.586733
283.41	0.546292	283.41	0.536232	283.41	0.574174	283.41	0.593052	283.41	0.569434		283.21	0.558317	283.21	0.526839	283.21	0.552515	283.21	0.548512	283.21	0.59512	283.21	0.582093
283.6	0.546055	283.6	0.541551	283.6	0.572994	283.6	0.589341	283.6	0.572352		283.41	0.557798	283.41	0.528538	283.41	0.553915	283.41	0.547912	283.41	0.596421	283.41	0.585188
283.8	0.540275	283.8	0.535348	283.8	0.571939	283.8	0.590036	283.8	0.574231		283.61	0.555691	283.61	0.533715	283.61	0.555455	283.61	0.549665	283.61	0.589898	283.61	0.584304
284	0.544328	284	0.53399	284	0.572953	284	0.591441	284	0.57098		283.8	0.560515	283.8	0.530982	283.8	0.556165	283.8	0.545497	283.8	0.594515	283.8	0.583558
284.21	0.543194	284.21	0.538681	284.21	0.57127	284.21	0.590306	284.21	0.572104		284.02	0.556995	284.02	0.530215	284.02	0.55621	284.02	0.547557	284.02	0.596015	284.02	0.580028
284.39	0.545185	284.39	0.536151	284.39	0.575696	284.39	0.589926	284.39	0.576791		284.22	0.55766	284.22	0.530338	284.22	0.554884	284.22	0.549177	284.22	0.594462	284.22	0.586308
284.61	0.54238	284.61	0.537945	284.61	0.572298	284.61	0.595597	284.61	0.568251		284.41	0.559585	284.41	0.527778	284.41	0.557919	284.41	0.549493	284.41	0.597646	284.41	0.58965
284.8	0.544116	284.8	0.536318	284.8	0.570413	284.8	0.592314	284.8	0.573641		284.61	0.561091	284.61	0.529624	284.61	0.55216	284.61	0.551711	284.61	0.595035	284.61	0.588188
284.99	0.543183	284.99	0.531295	284.99	0.571946	284.99	0.593232	284.99	0.570944		284.81	0.559256	284.81	0.530178	284.81	0.554183	284.81	0.545474	284.81	0.594018	284.81	0.58478
285.21	0.544431	285.21	0.529272	285.21	0.567379	285.21	0.59312	285.21	0.569965		285	0.556609	285	0.532332	285	0.560723	285	0.548346	285	0.59748	285	0.586273
285.41	0.541507	285.41	0.538106	285.41	0.575376	285.41	0.591936	285.41	0.570173		285.22	0.560574	285.22	0.530787	285.22	0.558537	285.22	0.551984	285.22	0.595404	285.22	0.5819
285.6	0.540928	285.6	0.537856	285.6	0.571521	285.6	0.58993	285.6	0.568846		285.42	0.558132	285.42	0.523979	285.42	0.551237	285.42	0.55108	285.42	0.601871	285.42	0.581181
285.8	0.545042	285.8	0.537284	285.8	0.570945	285.8	0.591193	285.8	0.57031		285.61	0.556586	285.61	0.529055	285.61	0.55587	285.61	0.550185	285.61	0.59566	285.61	0.585169
286	0.541701	286	0.538201	286	0.570845	286	0.591249	286	0.571646		285.81	0.561541	285.81	0.52592	285.81	0.560401	285.81	0.546776	285.81	0.596805	285.81	0.586241
286.19	0.540463	286.19	0.536285	286.19	0.571933	286.19	0.595989	286.19	0.567159		286.01	0.553318	286.01	0.531273	286.01	0.555676	286.01	0.544769	286.01	0.595527	286.01	0.584819
286.41	0.541663	286.41	0.535129	286.41	0.572203	286.41	0.587876	286.41	0.573872		286.2	0.557058	286.2	0.529732	286.2	0.557122	286.2	0.548722	286.2	0.59414	286.2	0.585718
286.61	0.544023	286.61	0.537942	286.61	0.569551	286.61	0.591959	286.61	0.572		286.42	0.555421	286.42	0.530246	286.42	0.557647	286.42	0.546639	286.42	0.596669	286.42	0.58658
286.8	0.543158	286.8	0.535369	286.8	0.570403	286.8	0.58932	286.8	0.570766		286.61	0.561501	286.61	0.529753	286.61	0.552738	286.61	0.546733	286.61	0.59503	286.61	0.582946
286.98	0.543395	286.98	0.532846	286.98	0.569813	286.98	0.585944	286.98	0.573298		286.81	0.562	286.81	0.529655	286.81	0.554112	286.81	0.549115	286.81	0.592893	286.81	0.586497
287.2	0.544303	287.2	0.538106	287.2	0.573688	287.2	0.592443	287.2	0.572278		287.01	0.559488	287.01	0.529796	287.01	0.55205	287.01	0.549177	287.01	0.596362	287.01	0.589047
287.39	0.546532	287.39	0.535509	287.39	0.574507	287.39	0.589598	287.39	0.573709		287.2	0.555702	287.2	0.532179	287.2	0.552416	287.2	0.548752	287.2	0.596353	287.2	0.587891
287.59	0.53757	287.59	0.532672	287.59	0.568139	287.59	0.591589	287.59	0.571567		287.42	0.556133	287.42	0.531845	287.42	0.552098	287.42	0.543475	287.42	0.59714	287.42	0.585596
287.8	0.546863	287.8	0.535871	287.8	0.568532	287.8	0.594057	287.8	0.574327		287.62	0.555077	287.62	0.529144	287.62	0.551982	287.62	0.546143	287.62	0.59604	287.62	0.588984
288	0.543234	288	0.532726	288	0.572088	288	0.595471	288	0.57185		287.82	0.556366	287.82	0.52798	287.82	0.557582	287.82	0.550076	287.82	0.595592	287.82	0.581215
288.19	0.542731	288.19	0.535643	288.19	0.56852	288.19	0.591629	288.19	0.571405		288.01	0.560309	288.01	0.529345	288.01	0.556323	288.01	0.551501	288.01	0.597311	288.01	0.587244
288.4	0.541509	288.4	0.533811	288.4	0.570194	288.4	0.591907	288.4	0.570791		288.21	0.556703	288.21	0.528535	288.21	0.554273	288.21	0.5493	288.21	0.59757	288.21	0.581766
288.59	0.544273	288.59	0.532105	288.59	0.573568	288.59	0.590742	288.59	0.568775		288.42	0.558225	288.42	0.528546	288.42	0.557097	288.42	0.551598	288.42	0.601011	288.42	0.582635
288.79	0.545033	288.79	0.540479	288.79	0.574706	288.79	0.59384	288.79	0.572337		288.62	0.55793	288.62	0.529163	288.62	0.550426	288.62	0.548176	288.62	0.597609	288.62	0.58577
289.01	0.541711	289.01	0.529216	289.01	0.571238	289.01	0.588108	289.01	0.575873		288.82	0.561008	288.82	0.527792	288.82	0.554197	288.82	0.546463	288.82	0.59643	288.82	0.582273
289.2	0.544436	289.2	0.536613	289.2	0.571418	289.2	0.595711	289.2	0.572129		289.01	0.559492	289.01	0.528829	289.01	0.559186	289.01	0.547863	289.01	0.592958	289.01	0.585998
289.39	0.545597	289.39	0.5358	289.39	0.570552	289.39	0.593062	289.39	0.56977		289.21	0.554981	289.21	0.526941	289.21	0.553903	289.21	0.55187	289.21	0.596433	289.21	0.585065
289.6	0.54015	289.6	0.53624	289.6	0.573643	289.6	0.594082	289.6	0.571797		289.41	0.556297	289.41	0.533429	289.41	0.556029	289.41	0.548465	289.41	0.599649	289.41	0.584789
289.81	0.538496	289.81	0.535829	289.81	0.570109	289.81	0.591711	289.81	0.570531		289.62	0.555545	289.62	0.52797	289.62	0.556849	289.62	0.547603	289.62	0.59437	289.62	0.585847
289.99	0.542704	289.99	0.53704	289.99	0.571054	289.99	0.593881	289.99	0.576317		289.82	0.558508	289.82	0.530035	289.82	0.560178	289.82	0.548049	289.82	0.595492	289.82	0.586917
290.21	0.538694	290.21	0.537082	290.21	0.575043	290.21	0.589971	290.21	0.57322		290.01	0.561977	290.01	0.529066	290.01	0.551282	290.01	0.545594	290.01	0.602318	290.01	0.58093
290.4	0.543368	290.4	0.533345	290.4	0.571671	290.4	0.593609	290.4	0.572993		290.21	0.560354	290.21	0.532102	290.21	0.555493	290.21	0.546405	290.21	0.591569	290.21	0.581628
290.59	0.542739	290.59	0.535301	290.59	0.57107	290.59	0.592206	290.59	0.569467		290.41	0.564106	290.41	0.527028	290.41	0.557185	290.41	0.548392	290.41	0.599975	290.41	0.584211
290.81	0.542737	290.81	0.537603	290.81	0.574187	290.81	0.587074	290.81	0.570216		290.6	0.552461	290.6	0.532107	290.6	0.560494	290.6	0.546782	290.6	0.59585	290.6	0.586969
291.01	0.543636	291.01	0.531001	291.01	0.57471	291.01	0.593523	291.01	0.568906		290.82	0.559064	290.82	0.526675	290.82	0.55961	290.82	0.552734	290.82	0.60114	290.82	0.579856
291.2	0.538554	291.2	0.537655	291.2	0.570514	291.2	0.594173	291.2	0.570502		291.02	0.559738	291.02	0.528757	291.02	0.554803	291.02	0.547448	291.02	0.594873	291.02	0.587317
291.4	0.546266	291.4	0.535268	291.4	0.565569	291.4	0.594582	291.4	0.574523		291.21	0.552469	291.21	0.525364	291.21	0.556375	291.21	0.549919	291.21	0.594599	291.21	0.584727
291.6	0.546531	291.6	0.532881	291.6	0.571012	291.6	0.587691	291.6	0.571291		291.41	0.558926	291.41	0.529069	291.41	0.555565	291.41	0.553982	291.41	0.594681	291.41	0.583611
291.79	0.545726	291.79	0.532357	291.79	0.575815	291.79	0.594995	291.79	0.571878		291.61	0.554655	291.61	0.526598	291.61	0.557142	291.61	0.547673	291.61	0.595059	291.61	0.582565
292.01	0.543313	292.01	0.53936	292.01	0.573133	292.01	0.592862	292.01	0.57369		291.8	0.56099	291.8	0.525984	291.8	0.554438	291.8	0.549345	291.8	0.59777	291.8	0.586857
292.21	0.54347	292.21	0.5355	292.21	0.57028	292.21	0.590507	292.21	0.571286		292.02	0.558913	292.02	0.528955	292.02	0.554348	292.02	0.548628	292.02	0.59575	292.02	0.580954
292.4	0.544581	292.4	0.535598	292.4	0.574918	292.4	0.587597	292.4	0.569503		292.21	0.561948	292.21	0.527794	292.21	0.553107	292.21	0.545967	292.21	0.595071	292.21	0.587992
292.58	0.541352	292.58	0.539524	292.58	0.569023	292.58	0.589065	292.58	0.571484		292.41	0.557047	292.41	0.52617	292.41	0.550922	292.41	0.551693	292.41	0.594072	292.41	0.586938
292.8	0.543598	292.8	0.531887	292.8	0.568303	292.8	0.59054	292.8	0.575307		292.61	0.555076	292.61	0.526277	292.61	0.553145	292.61	0.551579	292.61	0.598067	292.61	0.586996
292.99	0.545197	292.99	0.528934	292.99	0.570259	292.99	0.591962	292.99	0.569027		292.8	0.552908	292.8	0.524636	292.8	0.554443	292.8	0.547691	292.8	0.597085	292.8	0.584497
293.21	0.542456	293.21	0.533378	293.21	0.57506	293.21	0.591662	293.21	0.573279		293	0.553335	293	0.527954	293	0.559468	293	0.54739	293	0.599338	293	0.586554
293.4	0.543562	293.4	0.531303	293.4	0.568245	293.4	0.590313	293.4	0.570465		293.22	0.552373	293.22	0.526923	293.22	0.557979	293.22	0.547677	293.22	0.594195	293.22	0.58722
293.6	0.545792	293.6	0.537128	293.6	0.573426	293.6	0.592856	293.6	0.572096		293.41	0.55855	293.41	0.529831	293.41	0.554333	293.41	0.547244	293.41	0.595	293.41	0.58289
293.79	0.542856	293.79	0.538412	293.79	0.572269	293.79	0.586162	293.79	0.5682		293.61	0.559224	293.61	0.529874	293.61	0.557781	293.61	0.546588	293.61	0.593232	293.61	0.583139
294	0.543849	294	0.537188	294	0.571734	294	0.592216	294	0.576314		293.81	0.562642	293.81	0.531369	293.81	0.554938	293.81	0.550028	293.81	0.596125	293.81	0.581315
294.19	0.54528	294.19	0.53541	294.19	0.56975	294.19	0.587546	294.19	0.57		294.02	0.556882	294.02	0.530538	294.02	0.554872	294.02	0.552497	294.02	0.592192	294.02	0.590264
294.39	0.543588	294.39	0.53456	294.39	0.572741	294.39	0.586645	294.39	0.57151		294.22	0.558897	294.22	0.529042	294.22	0.556869	294.22	0.546003	294.22	0.59078	294.22	0.584391
294.61	0.539167	294.61	0.53811	294.61	0.569642	294.61	0.588076	294.61	0.571579		294.42	0.565055	294.42	0.526104	294.42	0.558738	294.42	0.550311	294.42	0.599145	294.42	0.577615
294.8	0.540438	294.8	0.537758	294.8	0.567251	294.8	0.591045	294.8	0.566825		294.61	0.556114	294.61	0.526628	294.61	0.553801	294.61	0.548184	294.61	0.592331	294.61	0.584378
294.99	0.544079	294.99	0.541691	294.99	0.568469	294.99	0.59317	294.99	0.567706		294.81	0.55935	294.81	0.527027	294.81	0.554938	294.81	0.549441	294.81	0.598584	294.81	0.588658
295.2	0.540145	295.2	0.535926	295.2	0.574589	295.2	0.590038	295.2	0.574524		295.01	0.558497	295.01	0.528987	295.01	0.554231	295.01	0.550033	295.01	0.596339	295.01	0.588116
295.39	0.543922	295.39	0.533094	295.39	0.571967	295.39	0.589805	295.39	0.573014		295.22	0.55966	295.22	0.53059	295.22	0.556209	295.22	0.547461	295.22	0.594445	295.22	0.582027
295.59	0.546638	295.59	0.536162	295.59	0.570776	295.59	0.594237	295.59	0.569588		295.42	0.55686	295.42	0.526208	295.42	0.558543	295.42	0.551027	295.42	0.594766	295.42	0.588668
295.8	0.544091	295.8	0.538765	295.8	0.570306	295.8	0.594167	295.8	0.573534		295.61	0.557789	295.61	0.52762	295.61	0.55517	295.61	0.543713	295.61	0.595605	295.61	0.581734
296	0.539915	296	0.53459	296	0.573506	296	0.594398	296	0.567052		295.81	0.560497	295.81	0.526865	295.81	0.554479	295.81	0.548012	295.81	0.593891	295.81	0.585006
296.19	0.547071	296.19	0.534062	296.19	0.571703	296.19	0.586665	296.19	0.576056		296.01	0.555678	296.01	0.52684	296.01	0.555027	296.01	0.544657	296.01	0.595415	296.01	0.585305
296.39	0.544117	296.39	0.535603	296.39	0.569384	296.39	0.589597	296.39	0.564172		296.2	0.559182	296.2	0.530511	296.2	0.558584	296.2	0.546071	296.2	0.59461	296.2	0.585781
296.61	0.543927	296.61	0.536486	296.61	0.571815	296.61	0.588272	296.61	0.572357		296.42	0.556458	296.42	0.524296	296.42	0.551611	296.42	0.547137	296.42	0.595746	296.42	0.58297
296.8	0.538188	296.8	0.536752	296.8	0.566266	296.8	0.59632	296.8	0.571577		296.62	0.553976	296.62	0.529365	296.62	0.555672	296.62	0.546899	296.62	0.593842	296.62	0.586173
297	0.541646	297	0.537702	297	0.571276	297	0.590841	297	0.567368		296.81	0.553503	296.81	0.528403	296.81	0.556409	296.81	0.548059	296.81	0.596642	296.81	0.582413
297.2	0.542223	297.2	0.536576	297.2	0.573123	297.2	0.589562	297.2	0.573747		297.01	0.557233	297.01	0.530339	297.01	0.554244	297.01	0.551556	297.01	0.593995	297.01	0.585867
297.39	0.54145	297.39	0.531332	297.39	0.568983	297.39	0.591171	297.39	0.572308		297.22	0.557173	297.22	0.526617	297.22	0.557168	297.22	0.546314	297.22	0.592946	297.22	0.579642
297.61	0.543797	297.61	0.537643	297.61	0.573624	297.61	0.591264	297.61	0.572434		297.42	0.560928	297.42	0.527723	297.42	0.555208	297.42	0.54585	297.42	0.590896	297.42	0.5856
297.81	0.541953	297.81	0.535471	297.81	0.568931	297.81	0.591428	297.81	0.571819		297.62	0.557527	297.62	0.532313	297.62	0.555283	297.62	0.548223	297.62	0.594982	297.62	0.58467
298	0.54495	298	0.533474	298	0.569067	298	0.586916	298	0.573454		297.82	0.559877	297.82	0.529284	297.82	0.554715	297.82	0.54867	297.82	0.592242	297.82	0.587139
298.2	0.536938	298.2	0.535512	298.2	0.571117	298.2	0.590573	298.2	0.568029		298.01	0.56091	298.01	0.528041	298.01	0.553606	298.01	0.54757	298.01	0.598733	298.01	0.580916
298.4	0.539074	298.4	0.530931	298.4	0.573887	298.4	0.587722	298.4	0.573219		298.21	0.55811	298.21	0.532911	298.21	0.556146	298.21	0.547945	298.21	0.597522	298.21	0.580754
298.59	0.540786	298.59	0.533933	298.59	0.571437	298.59	0.590083	298.59	0.572706		298.41	0.557256	298.41	0.52652	298.41	0.553699	298.41	0.550462	298.41	0.591053	298.41	0.583561
298.79	0.540386	298.79	0.535725	298.79	0.574749	298.79	0.586974	298.79	0.573433		298.6	0.564726	298.6	0.529943	298.6	0.555088	298.6	0.548246	298.6	0.597353	298.6	0.584625
299.01	0.546701	299.01	0.534312	299.01	0.566991	299.01	0.591559	299.01	0.569938		298.82	0.560064	298.82	0.527448	298.82	0.553512	298.82	0.549653	298.82	0.597128	298.82	0.584746
299.2	0.541987	299.2	0.535183	299.2	0.567651	299.2	0.592555	299.2	0.571749		299.01	0.559086	299.01	0.524322	299.01	0.556771	299.01	0.544576	299.01	0.600604	299.01	0.588729
299.39	0.544209	299.39	0.537053	299.39	0.568762	299.39	0.59374	299.39	0.568979		299.21	0.557065	299.21	0.52711	299.21	0.554263	299.21	0.548288	299.21	0.593153	299.21	0.5857
299.6	0.546856	299.6	0.538589	299.6	0.570983	299.6	0.594372	299.6	0.569811		299.41	0.559755	299.41	0.522928	299.41	0.555283	299.41	0.551945	299.41	0.598817	299.41	0.586076
299.79	0.541714	299.79	0.53761	299.79	0.57138	299.79	0.590836	299.79	0.572002		299.6	0.556096	299.6	0.530568	299.6	0.551834	299.6	0.548082	299.6	0.591651	299.6	0.587232
299.99	0.544279	299.99	0.535745	299.99	0.568574	299.99	0.588186	299.99	0.573652		299.8	0.557516	299.8	0.529727	299.8	0.558758	299.8	0.547674	299.8	0.591305	299.8	0.583676
300.21	0.545232	300.21	0.532533	300.21	0.57051	300.21	0.592674	300.21	0.568629		300.02	0.565082	300.02	0.528416	300.02	0.554708	300.02	0.548223	300.02	0.596654	300.02	0.586065
300.4	0.54276	300.4	0.534017	300.4	0.570107	300.4	0.589792	300.4	0.570769		300.21	0.55712	300.21	0.530469	300.21	0.555189	300.21	0.547933	300.21	0.592837	300.21	0.586239
300.59	0.541502	300.59	0.535161	300.59	0.572307	300.59	0.592504	300.59	0.572796		300.41	0.558998	300.41	0.525565	300.41	0.557444	300.41	0.544852	300.41	0.598873	300.41	0.586269
300.81	0.542588	300.81	0.536836	300.81	0.571241	300.81	0.589736	300.81	0.57104		300.61	0.560901	300.61	0.528055	300.61	0.554487	300.61	0.546714	300.61	0.591777	300.61	0.58868
300.99	0.541495	300.99	0.535019	300.99	0.574068	300.99	0.59472	300.99	0.572336		300.82	0.557958	300.82	0.525906	300.82	0.548693	300.82	0.550442	300.82	0.598904	300.82	0.581049
301.2	0.545593	301.2	0.532998	301.2	0.566988	301.2	0.587078	301.2	0.573208		301.02	0.555478	301.02	0.532998	301.02	0.554049	301.02	0.546559	301.02	0.596274	301.02	0.582967
301.4	0.542705	301.4	0.533947	301.4	0.572079	301.4	0.592488	301.4	0.568154		301.22	0.55614	301.22	0.528099	301.22	0.55289	301.22	0.546563	301.22	0.596236	301.22	0.584202
301.6	0.549003	301.6	0.535661	301.6	0.570737	301.6	0.587488	301.6	0.568059		301.41	0.554913	301.41	0.528601	301.41	0.55577	301.41	0.55015	301.41	0.58947	301.41	0.586906
301.79	0.542694	301.79	0.537143	301.79	0.574817	301.79	0.592536	301.79	0.574927		301.61	0.561253	301.61	0.529524	301.61	0.554469	301.61	0.547302	301.61	0.593017	301.61	0.587189
301.99	0.543064	301.99	0.534232	301.99	0.569003	301.99	0.589081	301.99	0.569698		301.8	0.558828	301.8	0.529829	301.8	0.55693	301.8	0.548302	301.8	0.596103	301.8	0.590299
302.19	0.542505	302.19	0.53799	302.19	0.566728	302.19	0.587819	302.19	0.571209		302.02	0.557155	302.02	0.528553	302.02	0.554981	302.02	0.543803	302.02	0.595013	302.02	0.587037
302.4	0.543956	302.4	0.538294	302.4	0.571258	302.4	0.590234	302.4	0.573577		302.22	0.556565	302.22	0.528237	302.22	0.553609	302.22	0.547373	302.22	0.59713	302.22	0.584236
302.6	0.544195	302.6	0.535211	302.6	0.571198	302.6	0.589317	302.6	0.572113		302.41	0.559763	302.41	0.527432	302.41	0.556932	302.41	0.549636	302.41	0.595119	302.41	0.585943
302.8	0.5417	302.8	0.532078	302.8	0.572048	302.8	0.587234	302.8	0.569604		302.61	0.560047	302.61	0.530322	302.61	0.559709	302.61	0.549263	302.61	0.595011	302.61	0.584601
303	0.544208	303	0.537712	303	0.566005	303	0.59068	303	0.572308		302.81	0.56087	302.81	0.52869	302.81	0.557965	302.81	0.549661	302.81	0.592381	302.81	0.589073
303.19	0.544946	303.19	0.535256	303.19	0.575085	303.19	0.587183	303.19	0.569742		303	0.550242	303	0.529628	303	0.561562	303	0.550087	303	0.592852	303	0.583315
303.41	0.543436	303.41	0.541749	303.41	0.573569	303.41	0.593887	303.41	0.569543		303.22	0.558299	303.22	0.530192	303.22	0.552132	303.22	0.545615	303.22	0.59634	303.22	0.580655
303.6	0.543129	303.6	0.539883	303.6	0.570811	303.6	0.588635	303.6	0.574823		303.42	0.559276	303.42	0.526377	303.42	0.552417	303.42	0.547279	303.42	0.597729	303.42	0.58685
303.8	0.542937	303.8	0.533686	303.8	0.572484	303.8	0.59228	303.8	0.574135		303.61	0.556555	303.61	0.533143	303.61	0.557918	303.61	0.547532	303.61	0.59488	303.61	0.58425
304	0.545268	304	0.532237	304	0.567538	304	0.586785	304	0.573228		303.81	0.560915	303.81	0.524607	303.81	0.556866	303.81	0.550223	303.81	0.596701	303.81	0.584099
304.19	0.544343	304.19	0.537536	304.19	0.572655	304.19	0.592859	304.19	0.564619		304.01	0.556631	304.01	0.526528	304.01	0.554686	304.01	0.548961	304.01	0.590731	304.01	0.583356
304.39	0.547469	304.39	0.536245	304.39	0.569734	304.39	0.591499	304.39	0.574222		304.2	0.559699	304.2	0.528746	304.2	0.552435	304.2	0.547484	304.2	0.598518	304.2	0.585143
304.61	0.541808	304.61	0.538468	304.61	0.573345	304.61	0.589211	304.61	0.574171		304.42	0.557127	304.42	0.525015	304.42	0.551928	304.42	0.549468	304.42	0.596505	304.42	0.588074
304.8	0.543328	304.8	0.534404	304.8	0.567233	304.8	0.586988	304.8	0.568821		304.62	0.56311	304.62	0.531303	304.62	0.556752	304.62	0.549215	304.62	0.595676	304.62	0.584386
304.99	0.545169	304.99	0.538928	304.99	0.572846	304.99	0.590614	304.99	0.572506		304.81	0.558961	304.81	0.532226	304.81	0.550136	304.81	0.548582	304.81	0.59408	304.81	0.58334
305.2	0.541297	305.2	0.536076	305.2	0.573221	305.2	0.593517	305.2	0.570804		305.01	0.559775	305.01	0.526411	305.01	0.554029	305.01	0.547758	305.01	0.59683	305.01	0.582869
305.39	0.545019	305.39	0.527815	305.39	0.573187	305.39	0.592797	305.39	0.576436		305.2	0.556535	305.2	0.52986	305.2	0.5569	305.2	0.547705	305.2	0.594902	305.2	0.57945
305.59	0.546065	305.59	0.53461	305.59	0.57524	305.59	0.59141	305.59	0.57234		305.4	0.558258	305.4	0.530698	305.4	0.550885	305.4	0.548519	305.4	0.594343	305.4	0.590632
305.81	0.545473	305.81	0.533732	305.81	0.573013	305.81	0.595089	305.81	0.569345		305.62	0.557001	305.62	0.531258	305.62	0.554081	305.62	0.545411	305.62	0.597706	305.62	0.5834
306	0.541995	306	0.536728	306	0.569099	306	0.58948	306	0.570065		305.81	0.557	305.81	0.527934	305.81	0.553982	305.81	0.546517	305.81	0.595217	305.81	0.584768
306.19	0.541155	306.19	0.539287	306.19	0.569297	306.19	0.585647	306.19	0.569643		306.01	0.553552	306.01	0.530757	306.01	0.556167	306.01	0.541528	306.01	0.592298	306.01	0.583931
306.41	0.544106	306.41	0.537817	306.41	0.573634	306.41	0.591144	306.41	0.572582		306.21	0.557647	306.21	0.526083	306.21	0.556362	306.21	0.547471	306.21	0.5947	306.21	0.585289
306.59	0.545464	306.59	0.531664	306.59	0.568444	306.59	0.590663	306.59	0.574644		306.4	0.559505	306.4	0.529762	306.4	0.552962	306.4	0.552544	306.4	0.59507	306.4	0.582143
306.8	0.543459	306.8	0.535351	306.8	0.571338	306.8	0.592461	306.8	0.566793		306.62	0.558671	306.62	0.531042	306.62	0.556357	306.62	0.547176	306.62	0.596517	306.62	0.586704
307	0.542525	307	0.531798	307	0.571877	307	0.589296	307	0.571592		306.82	0.55881	306.82	0.529471	306.82	0.554226	306.82	0.544429	306.82	0.595279	306.82	0.586192
307.2	0.548772	307.2	0.535595	307.2	0.571693	307.2	0.593912	307.2	0.571005		307.01	0.555948	307.01	0.533008	307.01	0.55633	307.01	0.55155	307.01	0.596696	307.01	0.582924
307.4	0.54608	307.4	0.535274	307.4	0.570998	307.4	0.590722	307.4	0.571656		307.21	0.559271	307.21	0.52934	307.21	0.559573	307.21	0.548817	307.21	0.593394	307.21	0.579944
307.61	0.545912	307.61	0.533516	307.61	0.571198	307.61	0.593186	307.61	0.575578		307.42	0.560207	307.42	0.523243	307.42	0.553389	307.42	0.543856	307.42	0.590154	307.42	0.582468
307.79	0.542815	307.79	0.530855	307.79	0.571322	307.79	0.591035	307.79	0.567759		307.62	0.561214	307.62	0.530115	307.62	0.551708	307.62	0.552292	307.62	0.595176	307.62	0.586065
308	0.543413	308	0.536547	308	0.57591	308	0.592283	308	0.57414		307.82	0.556383	307.82	0.526081	307.82	0.553154	307.82	0.545529	307.82	0.593194	307.82	0.582199
308.2	0.5438	308.2	0.536302	308.2	0.567601	308.2	0.592487	308.2	0.57161		308.01	0.562252	308.01	0.524608	308.01	0.553587	308.01	0.548857	308.01	0.587789	308.01	0.583525
308.4	0.544121	308.4	0.537704	308.4	0.571867	308.4	0.584208	308.4	0.567479		308.21	0.553777	308.21	0.532558	308.21	0.554501	308.21	0.549505	308.21	0.592167	308.21	0.586818
308.59	0.543728	308.59	0.536067	308.59	0.573231	308.59	0.584665	308.59	0.575466		308.41	0.558743	308.41	0.530193	308.41	0.553094	308.41	0.549821	308.41	0.595968	308.41	0.585606
308.81	0.544095	308.81	0.538043	308.81	0.575299	308.81	0.589503	308.81	0.567877		308.6	0.557406	308.6	0.526483	308.6	0.556847	308.6	0.542688	308.6	0.593885	308.6	0.587431
309.01	0.540605	309.01	0.535196	309.01	0.567028	309.01	0.592099	309.01	0.569521		308.82	0.555544	308.82	0.526608	308.82	0.558082	308.82	0.548727	308.82	0.593057	308.82	0.581529
309.2	0.543232	309.2	0.537323	309.2	0.573423	309.2	0.58917	309.2	0.570837		309.02	0.561072	309.02	0.531464	309.02	0.557511	309.02	0.550924	309.02	0.601024	309.02	0.583016
309.4	0.544637	309.4	0.535264	309.4	0.569789	309.4	0.587789	309.4	0.56981		309.19	0.556078	309.19	0.530175	309.19	0.553673	309.19	0.545282	309.19	0.598528	309.19	0.585021
309.6	0.544472	309.6	0.533459	309.6	0.569458	309.6	0.589176	309.6	0.571401		309.41	0.560408	309.41	0.52746	309.41	0.55503	309.41	0.543152	309.41	0.591829	309.41	0.581758
309.79	0.542783	309.79	0.534614	309.79	0.571846	309.79	0.591299	309.79	0.570255		309.62	0.562875	309.62	0.529961	309.62	0.554365	309.62	0.549219	309.62	0.593112	309.62	0.58482
310.01	0.53754	310.01	0.533653	310.01	0.567892	310.01	0.591623	310.01	0.566301		309.8	0.556898	309.8	0.529454	309.8	0.556093	309.8	0.548022	309.8	0.596553	309.8	0.58201
310.21	0.544813	310.21	0.533033	310.21	0.572902	310.21	0.59196	310.21	0.570022		310.02	0.554685	310.02	0.528588	310.02	0.55573	310.02	0.550789	310.02	0.595229	310.02	0.584517
310.4	0.542141	310.4	0.537198	310.4	0.569345	310.4	0.593059	310.4	0.577121		310.22	0.559218	310.22	0.528738	310.22	0.557052	310.22	0.548882	310.22	0.594316	310.22	0.580534
310.6	0.542356	310.6	0.532799	310.6	0.571294	310.6	0.591448	310.6	0.570608		310.39	0.560948	310.39	0.529506	310.39	0.555823	310.39	0.548919	310.39	0.596204	310.39	0.581882
311	0.545286	311	0.537354	311	0.569358	311	0.583563	311	0.571494		310.61	0.556326	310.61	0.526562	310.61	0.554194	310.61	0.548371	310.61	0.597251	310.61	0.585367
311.21	0.546699	311.21	0.543449	311.21	0.565169	311.21	0.581486	311.21	0.568474		310.82	0.556052	310.82	0.529849	310.82	0.55518	310.82	0.547821	310.82	0.593925	310.82	0.583541
311.39	0.550476	311.39	0.537059	311.39	0.569456	311.39	0.581707	311.39	0.563453		311	0.557533	311	0.52616	311	0.559238	311	0.548159	311	0.593426	311	0.582105
311.6	0.546016	311.6	0.535181	311.6	0.567618	311.6	0.581539	311.6	0.569172		311.22	0.558704	311.22	0.528038	311.22	0.553941	311.22	0.546389	311.22	0.589752	311.22	0.584987
311.82	0.547718	311.82	0.540716	311.82	0.572488	311.82	0.584999	311.82	0.564979		311.39	0.562729	311.39	0.530828	311.39	0.552017	311.39	0.550017	311.39	0.59544	311.39	0.582875
312	0.546852	312	0.533848	312	0.567857	312	0.579326	312	0.565269		311.6	0.557872	311.6	0.530426	311.6	0.555928	311.6	0.552477	311.6	0.595674	311.6	0.588648
312.19	0.545223	312.19	0.537048	312.19	0.565235	312.19	0.581568	312.19	0.569044		311.81	0.558567	311.81	0.527641	311.81	0.55031	311.81	0.547663	311.81	0.592645	311.81	0.587722
312.41	0.546125	312.41	0.536698	312.41	0.568634	312.41	0.583417	312.41	0.565642		312	0.560186	312	0.5277	312	0.558968	312	0.548608	312	0.593195	312	0.584095
312.6	0.544549	312.6	0.534516	312.6	0.57291	312.6	0.576281	312.6	0.568048		312.22	0.559248	312.22	0.528602	312.22	0.557163	312.22	0.548521	312.22	0.594886	312.22	0.584812
312.8	0.5436	312.8	0.537223	312.8	0.570678	312.8	0.580706	312.8	0.564335		312.42	0.559244	312.42	0.526243	312.42	0.557683	312.42	0.547167	312.42	0.59524	312.42	0.583359
313.02	0.545071	313.02	0.536791	313.02	0.566749	313.02	0.58838	313.02	0.567308		312.61	0.557131	312.61	0.531695	312.61	0.558304	312.61	0.543635	312.61	0.592342	312.61	0.58701
313.2	0.54665	313.2	0.540346	313.2	0.565221	313.2	0.582894	313.2	0.565802		312.81	0.558767	312.81	0.529149	312.81	0.558139	312.81	0.547814	312.81	0.589564	312.81	0.586366
313.39	0.546476	313.39	0.536627	313.39	0.564681	313.39	0.586164	313.39	0.567142		313.02	0.560579	313.02	0.527225	313.02	0.550428	313.02	0.543351	313.02	0.59402	313.02	0.584053
313.61	0.550523	313.61	0.535709	313.61	0.564106	313.61	0.585007	313.61	0.56678		313.22	0.55696	313.22	0.527004	313.22	0.551525	313.22	0.551727	313.22	0.5936	313.22	0.585273
313.81	0.54492	313.81	0.535128	313.81	0.565027	313.81	0.588122	313.81	0.565823		313.42	0.554305	313.42	0.53166	313.42	0.55784	313.42	0.551442	313.42	0.598532	313.42	0.587933
314	0.546502	314	0.538528	314	0.57025	314	0.582432	314	0.563672		313.61	0.559706	313.61	0.527943	313.61	0.553718	313.61	0.550536	313.61	0.593364	313.61	0.581
314.22	0.547689	314.22	0.537488	314.22	0.568969	314.22	0.585689	314.22	0.567926		313.81	0.556103	313.81	0.530222	313.81	0.553196	313.81	0.548717	313.81	0.595798	313.81	0.580406
314.41	0.545271	314.41	0.53689	314.41	0.572884	314.41	0.586047	314.41	0.568043		314.01	0.554486	314.01	0.530171	314.01	0.55436	314.01	0.551837	314.01	0.592216	314.01	0.580297
314.59	0.544348	314.59	0.538735	314.59	0.570237	314.59	0.587912	314.59	0.563722		314.22	0.558897	314.22	0.527283	314.22	0.555879	314.22	0.543019	314.22	0.592587	314.22	0.581771
314.81	0.549638	314.81	0.538314	314.81	0.572208	314.81	0.583398	314.81	0.568448		314.42	0.559434	314.42	0.528757	314.42	0.557506	314.42	0.548513	314.42	0.596499	314.42	0.581229
315.01	0.547103	315.01	0.538738	315.01	0.572373	315.01	0.587583	315.01	0.570688		314.62	0.559968	314.62	0.52598	314.62	0.558591	314.62	0.549868	314.62	0.597174	314.62	0.584498
315.2	0.550129	315.2	0.537717	315.2	0.573064	315.2	0.584392	315.2	0.564951		314.79	0.555823	314.79	0.530954	314.79	0.558593	314.79	0.545535	314.79	0.599178	314.79	0.584832
315.42	0.547158	315.42	0.536466	315.42	0.566631	315.42	0.5819	315.42	0.567073		315.01	0.562015	315.01	0.525965	315.01	0.555287	315.01	0.543758	315.01	0.59725	315.01	0.585985
315.61	0.547569	315.61	0.540695	315.61	0.56944	315.61	0.580327	315.61	0.566191		315.22	0.558274	315.22	0.527348	315.22	0.555099	315.22	0.546647	315.22	0.593531	315.22	0.584213
315.79	0.548121	315.79	0.539056	315.79	0.569036	315.79	0.584506	315.79	0.567685		315.4	0.558455	315.4	0.531705	315.4	0.554794	315.4	0.54911	315.4	0.594232	315.4	0.583139
316.01	0.551974	316.01	0.537023	316.01	0.570032	316.01	0.585514	316.01	0.565909		315.62	0.55592	315.62	0.524804	315.62	0.554825	315.62	0.550787	315.62	0.593954	315.62	0.583241
316.22	0.546094	316.22	0.541973	316.22	0.566552	316.22	0.587147	316.22	0.567878		315.81	0.557648	315.81	0.528903	315.81	0.55403	315.81	0.547036	315.81	0.594548	315.81	0.586867
316.4	0.547606	316.4	0.535094	316.4	0.570129	316.4	0.587534	316.4	0.562397		316	0.560327	316	0.533656	316	0.554803	316	0.552487	316	0.593087	316	0.590196
316.61	0.544556	316.61	0.537277	316.61	0.569338	316.61	0.585347	316.61	0.566762		316.21	0.562068	316.21	0.528965	316.21	0.554461	316.21	0.547592	316.21	0.595235	316.21	0.589732
316.81	0.547564	316.81	0.540572	316.81	0.566084	316.81	0.587564	316.81	0.56924		316.42	0.560283	316.42	0.529491	316.42	0.551509	316.42	0.542246	316.42	0.594645	316.42	0.584687
317	0.548176	317	0.540693	317	0.567993	317	0.582963	317	0.562005		316.6	0.557297	316.6	0.529992	316.6	0.557838	316.6	0.549011	316.6	0.595138	316.6	0.580935
317.2	0.549262	317.2	0.537542	317.2	0.570598	317.2	0.585942	317.2	0.568222		316.82	0.558045	316.82	0.528907	316.82	0.557172	316.82	0.551037	316.82	0.59234	316.82	0.58593
317.42	0.544663	317.42	0.535938	317.42	0.570956	317.42	0.58657	317.42	0.563828		317.01	0.558872	317.01	0.53103	317.01	0.554613	317.01	0.545803	317.01	0.590253	317.01	0.587097
317.6	0.548894	317.6	0.537118	317.6	0.564156	317.6	0.58406	317.6	0.567049		317.22	0.555722	317.22	0.530787	317.22	0.556004	317.22	0.543023	317.22	0.594815	317.22	0.582071
317.79	0.547373	317.79	0.537121	317.79	0.570098	317.79	0.582076	317.79	0.56853		317.4	0.55558	317.4	0.528435	317.4	0.55193	317.4	0.545524	317.4	0.593914	317.4	0.585402
318.01	0.547513	318.01	0.536512	318.01	0.56549	318.01	0.58398	318.01	0.566859		317.62	0.554427	317.62	0.525011	317.62	0.551986	317.62	0.544757	317.62	0.594287	317.62	0.583039
318.2	0.548857	318.2	0.534822	318.2	0.57229	318.2	0.588811	318.2	0.564796		317.82	0.555833	317.82	0.529443	317.82	0.556167	317.82	0.547175	317.82	0.593364	317.82	0.582807
318.4	0.552786	318.4	0.536019	318.4	0.569987	318.4	0.586287	318.4	0.564795		318.01	0.562842	318.01	0.526154	318.01	0.554744	318.01	0.548824	318.01	0.594448	318.01	0.584507
318.6	0.547734	318.6	0.536568	318.6	0.568835	318.6	0.586165	318.6	0.565997		318.19	0.559591	318.19	0.527035	318.19	0.551928	318.19	0.54735	318.19	0.596922	318.19	0.585719
318.8	0.543202	318.8	0.537873	318.8	0.569893	318.8	0.583745	318.8	0.564868		318.4	0.557047	318.4	0.528822	318.4	0.554648	318.4	0.548219	318.4	0.596566	318.4	0.588032
318.99	0.547609	318.99	0.536367	318.99	0.572104	318.99	0.588219	318.99	0.567654		318.6	0.568372	318.6	0.534336	318.6	0.563494	318.6	0.552877	318.6	0.597461	318.6	0.579425
319.21	0.549181	319.21	0.536949	319.21	0.567491	319.21	0.584947	319.21	0.572424		318.8	0.568966	318.8	0.536542	318.8	0.567529	318.8	0.551007	318.8	0.594832	318.8	0.5773
319.41	0.54615	319.41	0.534463	319.41	0.569786	319.41	0.586857	319.41	0.568021		319	0.567906	319	0.533384	319	0.562736	319	0.554662	319	0.600285	319	0.578518
319.6	0.55119	319.6	0.53862	319.6	0.569763	319.6	0.582815	319.6	0.562348		319.21	0.568843	319.21	0.532786	319.21	0.564007	319.21	0.548163	319.21	0.597989	319.21	0.576252
319.82	0.547172	319.82	0.534482	319.82	0.570664	319.82	0.586199	319.82	0.567829		319.41	0.567998	319.41	0.533465	319.41	0.563247	319.41	0.556349	319.41	0.593894	319.41	0.579524
320.01	0.543965	320.01	0.536157	320.01	0.570481	320.01	0.594548	320.01	0.568835		319.61	0.571329	319.61	0.536992	319.61	0.561151	319.61	0.551232	319.61	0.599463	319.61	0.575705
320.19	0.55021	320.19	0.535273	320.19	0.569147	320.19	0.589097	320.19	0.568076		319.8	0.569443	319.8	0.533994	319.8	0.563132	319.8	0.554959	319.8	0.597057	319.8	0.578798
320.41	0.547595	320.41	0.537562	320.41	0.573559	320.41	0.587799	320.41	0.568402		320	0.568773	320	0.537073	320	0.563003	320	0.551624	320	0.595947	320	0.578974
320.61	0.547807	320.61	0.538476	320.61	0.568583	320.61	0.588628	320.61	0.56657		320.2	0.566971	320.2	0.535312	320.2	0.56617	320.2	0.551397	320.2	0.594846	320.2	0.580906
320.8	0.545519	320.8	0.542628	320.8	0.569404	320.8	0.589616	320.8	0.566671		320.41	0.566818	320.41	0.537807	320.41	0.560478	320.41	0.551736	320.41	0.599054	320.41	0.579008
321	0.547952	321	0.537697	321	0.569409	321	0.588907	321	0.566644		320.61	0.57014	320.61	0.539261	320.61	0.563114	320.61	0.55123	320.61	0.594324	320.61	0.57714
321.21	0.55159	321.21	0.533984	321.21	0.568159	321.21	0.588021	321.21	0.572433		320.8	0.570426	320.8	0.53433	320.8	0.562618	320.8	0.552199	320.8	0.595057	320.8	0.576744
321.39	0.546581	321.39	0.535972	321.39	0.572251	321.39	0.590087	321.39	0.567694		321	0.568115	321	0.537607	321	0.564891	321	0.548468	321	0.593996	321	0.578831
321.61	0.554093	321.61	0.536343	321.61	0.568948	321.61	0.586762	321.61	0.567125		321.19	0.567247	321.19	0.532142	321.19	0.569244	321.19	0.549508	321.19	0.596287	321.19	0.577731
321.82	0.550362	321.82	0.538468	321.82	0.571042	321.82	0.587022	321.82	0.562063		321.41	0.564052	321.41	0.535083	321.41	0.563491	321.41	0.553474	321.41	0.597802	321.41	0.579584
322	0.545385	322	0.534158	322	0.572967	322	0.586397	322	0.57352		321.61	0.568258	321.61	0.534049	321.61	0.564788	321.61	0.550702	321.61	0.595915	321.61	0.58077
322.21	0.54651	322.21	0.539191	322.21	0.56571	322.21	0.590824	322.21	0.566836		321.8	0.570453	321.8	0.534377	321.8	0.55868	321.8	0.551778	321.8	0.59568	321.8	0.578878
322.41	0.549305	322.41	0.534079	322.41	0.56749	322.41	0.584464	322.41	0.564618		322	0.567717	322	0.530846	322	0.564504	322	0.550891	322	0.591754	322	0.581731
322.6	0.54776	322.6	0.538225	322.6	0.567888	322.6	0.585302	322.6	0.569894		322.2	0.565951	322.2	0.534138	322.2	0.564377	322.2	0.55213	322.2	0.59634	322.2	0.576217
322.8	0.548341	322.8	0.53944	322.8	0.569107	322.8	0.588681	322.8	0.565173		322.39	0.567562	322.39	0.532818	322.39	0.563519	322.39	0.552764	322.39	0.595848	322.39	0.578282
323.02	0.54933	323.02	0.537457	323.02	0.571908	323.02	0.590971	323.02	0.569867		322.61	0.566642	322.61	0.534905	322.61	0.562906	322.61	0.54708	322.61	0.593475	322.61	0.57349
323.2	0.549831	323.2	0.540581	323.2	0.570306	323.2	0.588079	323.2	0.567075		322.81	0.570471	322.81	0.533594	322.81	0.567911	322.81	0.550757	322.81	0.595677	322.81	0.577704
323.39	0.549888	323.39	0.534143	323.39	0.563843	323.39	0.586122	323.39	0.567903		323	0.56779	323	0.530782	323	0.564606	323	0.55051	323	0.597697	323	0.578817
323.61	0.548821	323.61	0.535031	323.61	0.574047	323.61	0.591556	323.61	0.562697		323.2	0.573736	323.2	0.53349	323.2	0.564388	323.2	0.550816	323.2	0.591607	323.2	0.582244
323.8	0.547952	323.8	0.540869	323.8	0.56713	323.8	0.592866	323.8	0.56962		323.4	0.566065	323.4	0.53636	323.4	0.565289	323.4	0.550793	323.4	0.590736	323.4	0.581252
324	0.548762	324	0.535144	324	0.57061	324	0.589398	324	0.567881		323.61	0.565272	323.61	0.538891	323.61	0.563511	323.61	0.546744	323.61	0.595311	323.61	0.575719
324.22	0.547844	324.22	0.539011	324.22	0.569265	324.22	0.589891	324.22	0.566207		323.81	0.566318	323.81	0.537044	323.81	0.565551	323.81	0.557773	323.81	0.599054	323.81	0.574135
324.41	0.547382	324.41	0.538221	324.41	0.569564	324.41	0.593217	324.41	0.572059		324	0.56828	324	0.534145	324	0.566788	324	0.553279	324	0.5952	324	0.575837
324.59	0.549648	324.59	0.539191	324.59	0.571894	324.59	0.592787	324.59	0.566441		324.2	0.572642	324.2	0.535319	324.2	0.568924	324.2	0.550123	324.2	0.595067	324.2	0.575242
324.81	0.548294	324.81	0.535119	324.81	0.570212	324.81	0.593211	324.81	0.56696		324.4	0.570337	324.4	0.537381	324.4	0.564729	324.4	0.55214	324.4	0.600783	324.4	0.578065
325	0.549175	325	0.531496	325	0.575458	325	0.585392	325	0.565122		324.59	0.57114	324.59	0.535693	324.59	0.565866	324.59	0.550629	324.59	0.595812	324.59	0.584524
325.2	0.548213	325.2	0.539529	325.2	0.570814	325.2	0.591681	325.2	0.56664		324.79	0.569392	324.79	0.536214	324.79	0.561088	324.79	0.55654	324.79	0.597573	324.79	0.578615
325.42	0.552841	325.42	0.534949	325.42	0.569902	325.42	0.588103	325.42	0.569595		325.01	0.566105	325.01	0.534837	325.01	0.565398	325.01	0.5522	325.01	0.59505	325.01	0.577501
325.61	0.55351	325.61	0.537103	325.61	0.567884	325.61	0.591193	325.61	0.566515		325.2	0.567515	325.2	0.536287	325.2	0.562554	325.2	0.554216	325.2	0.5957	325.2	0.575333
325.79	0.554622	325.79	0.535142	325.79	0.571473	325.79	0.585645	325.79	0.571421		325.4	0.569258	325.4	0.535189	325.4	0.565344	325.4	0.555613	325.4	0.597471	325.4	0.576107
326.01	0.551093	326.01	0.533736	326.01	0.571203	326.01	0.589513	326.01	0.57594		325.6	0.568068	325.6	0.539401	325.6	0.562265	325.6	0.550535	325.6	0.600712	325.6	0.576519
326.21	0.551422	326.21	0.536793	326.21	0.569927	326.21	0.58714	326.21	0.5665		325.8	0.56731	325.8	0.536226	325.8	0.565925	325.8	0.548905	325.8	0.602079	325.8	0.57777
326.4	0.546248	326.4	0.535688	326.4	0.569885	326.4	0.588871	326.4	0.571943		326.01	0.568431	326.01	0.537787	326.01	0.562284	326.01	0.552513	326.01	0.596016	326.01	0.57978
326.6	0.548876	326.6	0.541309	326.6	0.576429	326.6	0.589706	326.6	0.565977		326.19	0.572058	326.19	0.541091	326.19	0.564998	326.19	0.554599	326.19	0.602058	326.19	0.579657
326.81	0.548683	326.81	0.540447	326.81	0.569072	326.81	0.59122	326.81	0.561702		326.4	0.570842	326.4	0.53306	326.4	0.562888	326.4	0.553506	326.4	0.59875	326.4	0.580098
326.99	0.548665	326.99	0.543376	326.99	0.565911	326.99	0.590262	326.99	0.564058		326.6	0.573407	326.6	0.536981	326.6	0.566937	326.6	0.555778	326.6	0.594389	326.6	0.579759
327.21	0.550961	327.21	0.534939	327.21	0.567263	327.21	0.589844	327.21	0.565135		326.8	0.571481	326.8	0.537321	326.8	0.568018	326.8	0.556464	326.8	0.593818	326.8	0.577572
327.42	0.546605	327.42	0.539237	327.42	0.570878	327.42	0.588502	327.42	0.566782		327.01	0.5686	327.01	0.537283	327.01	0.568433	327.01	0.548948	327.01	0.595793	327.01	0.580949
327.6	0.547954	327.6	0.535793	327.6	0.570476	327.6	0.593066	327.6	0.562378		327.21	0.567209	327.21	0.535366	327.21	0.567043	327.21	0.55104	327.21	0.598226	327.21	0.581066
327.81	0.550968	327.81	0.535838	327.81	0.568483	327.81	0.594364	327.81	0.567616		327.4	0.566863	327.4	0.536217	327.4	0.567943	327.4	0.548705	327.4	0.595565	327.4	0.577688
328.01	0.553626	328.01	0.532786	328.01	0.568352	328.01	0.591769	328.01	0.565865		327.6	0.572879	327.6	0.539296	327.6	0.566699	327.6	0.554039	327.6	0.597752	327.6	0.579336
328.2	0.553632	328.2	0.539247	328.2	0.571524	328.2	0.588131	328.2	0.56116		327.8	0.571341	327.8	0.538752	327.8	0.565458	327.8	0.549596	327.8	0.592925	327.8	0.579965
328.41	0.547341	328.41	0.541745	328.41	0.573202	328.41	0.59067	328.41	0.566824		327.99	0.570643	327.99	0.536617	327.99	0.565516	327.99	0.554903	327.99	0.594999	327.99	0.575289
328.62	0.550805	328.62	0.538355	328.62	0.5737	328.62	0.589836	328.62	0.56726		328.21	0.571622	328.21	0.534364	328.21	0.567958	328.21	0.549015	328.21	0.601872	328.21	0.581559
328.8	0.548715	328.8	0.534638	328.8	0.570972	328.8	0.595129	328.8	0.566491		328.41	0.572723	328.41	0.534059	328.41	0.564119	328.41	0.553663	328.41	0.597914	328.41	0.57442
328.99	0.550817	328.99	0.534462	328.99	0.574478	328.99	0.592124	328.99	0.564996		328.6	0.573311	328.6	0.533966	328.6	0.565034	328.6	0.553443	328.6	0.60162	328.6	0.577017
329.21	0.551427	329.21	0.540216	329.21	0.576202	329.21	0.589005	329.21	0.564713		328.8	0.570901	328.8	0.534844	328.8	0.56612	328.8	0.554484	328.8	0.592807	328.8	0.577493
329.4	0.551473	329.4	0.540068	329.4	0.569871	329.4	0.592743	329.4	0.570467		329	0.5703	329	0.537549	329	0.565604	329	0.547093	329	0.602059	329	0.579128
329.6	0.553576	329.6	0.539135	329.6	0.571475	329.6	0.594558	329.6	0.569463		329.19	0.568319	329.19	0.539406	329.19	0.565848	329.19	0.556076	329.19	0.59875	329.19	0.578923
329.82	0.54543	329.82	0.534902	329.82	0.575277	329.82	0.590136	329.82	0.566911		329.41	0.571279	329.41	0.539604	329.41	0.567415	329.41	0.550694	329.41	0.596126	329.41	0.580144
330.01	0.549906	330.01	0.536515	330.01	0.564857	330.01	0.592864	330.01	0.567255		329.61	0.568386	329.61	0.539214	329.61	0.569123	329.61	0.553203	329.61	0.597416	329.61	0.575216
330.19	0.545567	330.19	0.538153	330.19	0.572799	330.19	0.592974	330.19	0.56512		329.8	0.570572	329.8	0.535609	329.8	0.562505	329.8	0.553203	329.8	0.597771	329.8	0.584437
330.41	0.549206	330.41	0.540185	330.41	0.5659	330.41	0.594026	330.41	0.568299		330	0.573299	330	0.535593	330	0.566628	330	0.551363	330	0.595418	330	0.576637
330.61	0.546412	330.61	0.537788	330.61	0.570002	330.61	0.595457	330.61	0.566763		330.2	0.567233	330.2	0.535382	330.2	0.564939	330.2	0.546128	330.2	0.595564	330.2	0.580254
330.8	0.548006	330.8	0.536376	330.8	0.572524	330.8	0.592273	330.8	0.564689		330.41	0.573965	330.41	0.536164	330.41	0.563916	330.41	0.548833	330.41	0.598869	330.41	0.584621
331.02	0.549935	331.02	0.540362	331.02	0.570217	331.02	0.594446	331.02	0.567363		330.61	0.575442	330.61	0.531698	330.61	0.566648	330.61	0.552288	330.61	0.599433	330.61	0.578454
331.21	0.550412	331.21	0.536641	331.21	0.569785	331.21	0.593426	331.21	0.567987		330.8	0.572039	330.8	0.541664	330.8	0.563254	330.8	0.557341	330.8	0.59363	330.8	0.581635
331.39	0.550611	331.39	0.535498	331.39	0.569735	331.39	0.594265	331.39	0.565797		331	0.567369	331	0.537685	331	0.566965	331	0.552719	331	0.597879	331	0.576427
331.6	0.553309	331.6	0.537408	331.6	0.571177	331.6	0.595742	331.6	0.567259		331.2	0.569059	331.2	0.537451	331.2	0.566115	331.2	0.553937	331.2	0.59819	331.2	0.582686
331.8	0.554689	331.8	0.536681	331.8	0.571227	331.8	0.592015	331.8	0.570312		331.41	0.574205	331.41	0.534525	331.41	0.564348	331.41	0.553364	331.41	0.593447	331.41	0.579056
332	0.55348	332	0.538523	332	0.579306	332	0.590524	332	0.564413		331.61	0.570668	331.61	0.535673	331.61	0.564786	331.61	0.553936	331.61	0.597888	331.61	0.579201
332.21	0.55074	332.21	0.540089	332.21	0.57195	332.21	0.591457	332.21	0.562568		331.81	0.574017	331.81	0.533108	331.81	0.563423	331.81	0.552493	331.81	0.596815	331.81	0.581143
332.41	0.551211	332.41	0.535528	332.41	0.572638	332.41	0.594115	332.41	0.568666		332	0.568151	332	0.538654	332	0.56749	332	0.554462	332	0.596852	332	0.582067
332.59	0.552457	332.59	0.538049	332.59	0.573861	332.59	0.598839	332.59	0.564532		332.2	0.569545	332.2	0.54037	332.2	0.564828	332.2	0.556077	332.2	0.600727	332.2	0.579886
332.81	0.551718	332.81	0.539233	332.81	0.567168	332.81	0.59649	332.81	0.564525		332.4	0.574382	332.4	0.535978	332.4	0.562111	332.4	0.552844	332.4	0.596138	332.4	0.578482
333	0.549822	333	0.537037	333	0.574609	333	0.595515	333	0.56792		332.61	0.569992	332.61	0.535257	332.61	0.566567	332.61	0.552808	332.61	0.601311	332.61	0.571039
333.2	0.552663	333.2	0.53837	333.2	0.575869	333.2	0.591643	333.2	0.56668		332.81	0.568693	332.81	0.537943	332.81	0.568032	332.81	0.549175	332.81	0.593916	332.81	0.584483
333.41	0.556085	333.41	0.537794	333.41	0.575377	333.41	0.592663	333.41	0.5624		333.01	0.5732	333.01	0.536632	333.01	0.565109	333.01	0.556888	333.01	0.603021	333.01	0.579626
333.61	0.55342	333.61	0.536436	333.61	0.573507	333.61	0.598616	333.61	0.566948		333.2	0.571646	333.2	0.538956	333.2	0.565238	333.2	0.552856	333.2	0.595387	333.2	0.576731
333.8	0.551435	333.8	0.541645	333.8	0.570422	333.8	0.592441	333.8	0.566269		333.4	0.570156	333.4	0.533174	333.4	0.562431	333.4	0.553253	333.4	0.59528	333.4	0.580327
334.01	0.551691	334.01	0.536207	334.01	0.573602	334.01	0.597124	334.01	0.56388		333.59	0.57276	333.59	0.533873	333.59	0.566672	333.59	0.555706	333.59	0.594853	333.59	0.577136
334.22	0.549973	334.22	0.538991	334.22	0.572533	334.22	0.595611	334.22	0.56838		333.81	0.569585	333.81	0.53748	333.81	0.566437	333.81	0.551736	333.81	0.598349	333.81	0.576528
334.4	0.552477	334.4	0.535006	334.4	0.568575	334.4	0.593973	334.4	0.570988		334.01	0.573747	334.01	0.539743	334.01	0.562286	334.01	0.553819	334.01	0.600884	334.01	0.58037
334.61	0.556783	334.61	0.536977	334.61	0.569656	334.61	0.596364	334.61	0.568081		334.2	0.569471	334.2	0.539527	334.2	0.567725	334.2	0.553973	334.2	0.5965	334.2	0.581453
334.81	0.55341	334.81	0.537089	334.81	0.572884	334.81	0.596442	334.81	0.56774		334.4	0.568647	334.4	0.535347	334.4	0.565934	334.4	0.55822	334.4	0.59373	334.4	0.578449
335	0.550968	335	0.534858	335	0.569322	335	0.597009	335	0.565486		334.6	0.568873	334.6	0.535171	334.6	0.566691	334.6	0.550917	334.6	0.598176	334.6	0.578571
335.22	0.554763	335.22	0.538363	335.22	0.570733	335.22	0.594903	335.22	0.569279		334.81	0.568517	334.81	0.534737	334.81	0.565505	334.81	0.550618	334.81	0.602276	334.81	0.577879
335.42	0.554492	335.42	0.539365	335.42	0.575813	335.42	0.594028	335.42	0.567652		335.01	0.572765	335.01	0.538246	335.01	0.567954	335.01	0.557429	335.01	0.597217	335.01	0.578887
335.61	0.554635	335.61	0.54072	335.61	0.573249	335.61	0.594764	335.61	0.564541		335.21	0.573763	335.21	0.536153	335.21	0.566286	335.21	0.553502	335.21	0.599264	335.21	0.577893
335.79	0.551947	335.79	0.536087	335.79	0.571874	335.79	0.597067	335.79	0.568482		335.38	0.570496	335.38	0.536601	335.38	0.570037	335.38	0.55262	335.38	0.592408	335.38	0.576033
336.01	0.54878	336.01	0.535874	336.01	0.572447	336.01	0.593372	336.01	0.568807		335.6	0.573567	335.6	0.53894	335.6	0.569444	335.6	0.551809	335.6	0.598072	335.6	0.582119
336.2	0.549611	336.2	0.538129	336.2	0.57487	336.2	0.597484	336.2	0.565411		335.8	0.571379	335.8	0.535972	335.8	0.567057	335.8	0.552254	335.8	0.598111	335.8	0.576985
336.4	0.551845	336.4	0.535777	336.4	0.574841	336.4	0.597453	336.4	0.569267		335.99	0.571878	335.99	0.537413	335.99	0.566986	335.99	0.55694	335.99	0.600014	335.99	0.576233
336.6	0.545865	336.6	0.539057	336.6	0.569465	336.6	0.59753	336.6	0.563161		336.21	0.575179	336.21	0.536816	336.21	0.562962	336.21	0.550676	336.21	0.597805	336.21	0.579987
336.81	0.554491	336.81	0.537437	336.81	0.574676	336.81	0.601199	336.81	0.57063		336.4	0.573792	336.4	0.538576	336.4	0.565293	336.4	0.551994	336.4	0.59804	336.4	0.58132
336.99	0.557191	336.99	0.540179	336.99	0.57111	336.99	0.601634	336.99	0.569542		336.58	0.575285	336.58	0.537166	336.58	0.56698	336.58	0.550802	336.58	0.599907	336.58	0.577267
337.21	0.552569	337.21	0.534763	337.21	0.571529	337.21	0.600121	337.21	0.568831		336.8	0.570026	336.8	0.537128	336.8	0.565472	336.8	0.549842	336.8	0.599005	336.8	0.579292
337.4	0.551485	337.4	0.538728	337.4	0.575487	337.4	0.595723	337.4	0.564897		336.99	0.575361	336.99	0.53634	336.99	0.570082	336.99	0.553286	336.99	0.598027	336.99	0.578686
337.6	0.555372	337.6	0.539401	337.6	0.573232	337.6	0.595244	337.6	0.563575		337.19	0.571781	337.19	0.535869	337.19	0.568309	337.19	0.552358	337.19	0.597327	337.19	0.576721
337.81	0.555649	337.81	0.538538	337.81	0.576635	337.81	0.599634	337.81	0.569981		337.41	0.572735	337.41	0.535715	337.41	0.56756	337.41	0.551757	337.41	0.603181	337.41	0.582106
338.01	0.554298	338.01	0.538829	338.01	0.568567	338.01	0.599542	338.01	0.568956		337.6	0.574615	337.6	0.535779	337.6	0.56761	337.6	0.552268	337.6	0.597042	337.6	0.576719
338.2	0.553602	338.2	0.538295	338.2	0.567101	338.2	0.597445	338.2	0.565989		337.8	0.572392	337.8	0.533294	337.8	0.569025	337.8	0.551049	337.8	0.597117	337.8	0.577794
338.4	0.551743	338.4	0.536806	338.4	0.570711	338.4	0.59956	338.4	0.565966		338	0.574798	338	0.541316	338	0.572647	338	0.549661	338	0.59668	338	0.578513
338.6	0.553805	338.6	0.539128	338.6	0.573431	338.6	0.600552	338.6	0.566781		338.21	0.574613	338.21	0.539315	338.21	0.564918	338.21	0.550848	338.21	0.598923	338.21	0.577636
338.8	0.553461	338.8	0.537176	338.8	0.571556	338.8	0.599567	338.8	0.564564		338.41	0.574433	338.41	0.540871	338.41	0.572982	338.41	0.54673	338.41	0.593462	338.41	0.57483
339.01	0.55088	339.01	0.538515	339.01	0.57336	339.01	0.598385	339.01	0.566049		338.61	0.571941	338.61	0.540489	338.61	0.565061	338.61	0.552658	338.61	0.59734	338.61	0.580608
339.21	0.549564	339.21	0.537577	339.21	0.574476	339.21	0.599579	339.21	0.565403		338.8	0.570763	338.8	0.535849	338.8	0.569971	338.8	0.55352	338.8	0.59373	338.8	0.576115
339.4	0.552542	339.4	0.538712	339.4	0.574343	339.4	0.604092	339.4	0.567675		339	0.575668	339	0.535815	339	0.568034	339	0.55942	339	0.599209	339	0.575636
339.61	0.551801	339.61	0.541034	339.61	0.57352	339.61	0.591627	339.61	0.571098		339.2	0.572681	339.2	0.5381	339.2	0.56811	339.2	0.551829	339.2	0.59521	339.2	0.580896
339.82	0.553634	339.82	0.539238	339.82	0.574098	339.82	0.595399	339.82	0.564577		339.41	0.577266	339.41	0.538663	339.41	0.56609	339.41	0.554307	339.41	0.602181	339.41	0.581724
340	0.549926	340	0.537393	340	0.576142	340	0.597484	340	0.568568		339.59	0.572286	339.59	0.535215	339.59	0.565311	339.59	0.552044	339.59	0.597828	339.59	0.577173
340.21	0.550994	340.21	0.537548	340.21	0.573689	340.21	0.595906	340.21	0.565336		339.81	0.578353	339.81	0.537704	339.81	0.565172	339.81	0.551565	339.81	0.594916	339.81	0.578886
340.41	0.550188	340.41	0.538602	340.41	0.576807	340.41	0.597518	340.41	0.570027		340	0.578822	340	0.539154	340	0.567741	340	0.554611	340	0.598015	340	0.574634
340.6	0.553077	340.6	0.538096	340.6	0.572618	340.6	0.597054	340.6	0.572784		340.2	0.574103	340.2	0.537272	340.2	0.573998	340.2	0.555224	340.2	0.599227	340.2	0.57716
340.82	0.552404	340.82	0.541845	340.82	0.574693	340.82	0.596513	340.82	0.56924		340.39	0.57737	340.39	0.537888	340.39	0.566055	340.39	0.553932	340.39	0.59854	340.39	0.579698
341.02	0.555319	341.02	0.535622	341.02	0.574195	341.02	0.600768	341.02	0.562927		340.61	0.574188	340.61	0.535185	340.61	0.567148	340.61	0.554641	340.61	0.601534	340.61	0.579089
341.21	0.550269	341.21	0.537638	341.21	0.573346	341.21	0.59931	341.21	0.565849		340.81	0.573436	340.81	0.533433	340.81	0.565447	340.81	0.554452	340.81	0.597299	340.81	0.57929
341.39	0.552366	341.39	0.537233	341.39	0.570385	341.39	0.600369	341.39	0.564573		340.98	0.571609	340.98	0.538413	340.98	0.568527	340.98	0.550468	340.98	0.597025	340.98	0.579791
341.61	0.55296	341.61	0.542421	341.61	0.573064	341.61	0.599726	341.61	0.56427		341.2	0.575673	341.2	0.536551	341.2	0.56566	341.2	0.553144	341.2	0.590739	341.2	0.583866
341.8	0.555126	341.8	0.537952	341.8	0.575875	341.8	0.600292	341.8	0.564231		341.4	0.576823	341.4	0.542197	341.4	0.565375	341.4	0.554423	341.4	0.597952	341.4	0.576663
342	0.554474	342	0.538533	342	0.573112	342	0.597014	342	0.563676		341.59	0.575198	341.59	0.537018	341.59	0.568992	341.59	0.551213	341.59	0.602367	341.59	0.577546
342.2	0.554575	342.2	0.540645	342.2	0.572273	342.2	0.602734	342.2	0.565736		341.81	0.57216	341.81	0.539014	341.81	0.567246	341.81	0.55266	341.81	0.59522	341.81	0.576612
342.41	0.553063	342.41	0.535381	342.41	0.571054	342.41	0.597639	342.41	0.569291		342	0.574476	342	0.539994	342	0.565742	342	0.549504	342	0.594968	342	0.574527
342.59	0.553836	342.59	0.537044	342.59	0.573756	342.59	0.599617	342.59	0.569163		342.18	0.576526	342.18	0.536878	342.18	0.565287	342.18	0.552823	342.18	0.600614	342.18	0.576324
342.81	0.54938	342.81	0.54047	342.81	0.578172	342.81	0.602724	342.81	0.566394		342.4	0.574226	342.4	0.536615	342.4	0.570707	342.4	0.554959	342.4	0.597311	342.4	0.575265
343	0.552416	343	0.539459	343	0.567849	343	0.602093	343	0.568202		342.59	0.572262	342.59	0.536573	342.59	0.56993	342.59	0.553249	342.59	0.594655	342.59	0.579768
343.2	0.554913	343.2	0.537469	343.2	0.579562	343.2	0.605799	343.2	0.567838		342.79	0.57519	342.79	0.542508	342.79	0.56953	342.79	0.548195	342.79	0.595535	342.79	0.581058
343.41	0.553598	343.41	0.535955	343.41	0.575614	343.41	0.599073	343.41	0.56798		343.01	0.571278	343.01	0.532889	343.01	0.565251	343.01	0.54984	343.01	0.599528	343.01	0.576319
343.61	0.552039	343.61	0.53688	343.61	0.575642	343.61	0.603128	343.61	0.564556		343.18	0.571696	343.18	0.535425	343.18	0.571148	343.18	0.550727	343.18	0.595087	343.18	0.579633
343.8	0.553404	343.8	0.541724	343.8	0.572471	343.8	0.603383	343.8	0.569915		343.39	0.573171	343.39	0.5397	343.39	0.564982	343.39	0.549368	343.39	0.595181	343.39	0.57955
344.01	0.549114	344.01	0.53794	344.01	0.575663	344.01	0.602685	344.01	0.568864		343.6	0.576009	343.6	0.537372	343.6	0.565979	343.6	0.555548	343.6	0.598403	343.6	0.576655
344.2	0.553019	344.2	0.541374	344.2	0.573318	344.2	0.601421	344.2	0.569644		343.81	0.575402	343.81	0.537855	343.81	0.564856	343.81	0.550773	343.81	0.597628	343.81	0.578889
344.4	0.551984	344.4	0.536596	344.4	0.576329	344.4	0.598011	344.4	0.569645		344.01	0.576444	344.01	0.537711	344.01	0.568123	344.01	0.552337	344.01	0.597901	344.01	0.584257
344.61	0.551345	344.61	0.538443	344.61	0.577253	344.61	0.599468	344.61	0.563901		344.21	0.576703	344.21	0.537639	344.21	0.568272	344.21	0.55389	344.21	0.600248	344.21	0.578931
344.81	0.549719	344.81	0.533131	344.81	0.57642	344.81	0.601279	344.81	0.573995		344.4	0.575638	344.4	0.535624	344.4	0.562149	344.4	0.55385	344.4	0.598125	344.4	0.580137
345	0.552533	345	0.537427	345	0.571932	345	0.604264	345	0.571825		344.6	0.573134	344.6	0.535056	344.6	0.565837	344.6	0.552159	344.6	0.600372	344.6	0.579652
345.22	0.555785	345.22	0.538708	345.22	0.576452	345.22	0.598629	345.22	0.569655		344.8	0.573366	344.8	0.538235	344.8	0.564792	344.8	0.553168	344.8	0.602024	344.8	0.582324
345.42	0.551996	345.42	0.538319	345.42	0.572474	345.42	0.597797	345.42	0.562788		344.99	0.576271	344.99	0.539138	344.99	0.56584	344.99	0.555267	344.99	0.595742	344.99	0.583355
345.6	0.554244	345.6	0.539745	345.6	0.572102	345.6	0.603163	345.6	0.5669		345.21	0.577916	345.21	0.538797	345.21	0.564458	345.21	0.553597	345.21	0.602434	345.21	0.579867
345.81	0.551902	345.81	0.541059	345.81	0.573382	345.81	0.603441	345.81	0.567464		345.38	0.574829	345.38	0.53493	345.38	0.569861	345.38	0.556584	345.38	0.597087	345.38	0.579744
346.01	0.549575	346.01	0.537038	346.01	0.575227	346.01	0.600121	346.01	0.56746		345.6	0.574943	345.6	0.53962	345.6	0.563498	345.6	0.552735	345.6	0.598571	345.6	0.579034
346.2	0.550272	346.2	0.541872	346.2	0.577864	346.2	0.600171	346.2	0.563756		345.8	0.575304	345.8	0.538745	345.8	0.567338	345.8	0.547588	345.8	0.595939	345.8	0.578187
346.42	0.550797	346.42	0.53811	346.42	0.576213	346.42	0.601697	346.42	0.568815		346.01	0.575052	346.01	0.539051	346.01	0.569162	346.01	0.552579	346.01	0.596482	346.01	0.581647
346.6	0.555429	346.6	0.539623	346.6	0.573688	346.6	0.602981	346.6	0.565319		346.21	0.570847	346.21	0.539273	346.21	0.566363	346.21	0.552431	346.21	0.597321	346.21	0.575194
346.81	0.554603	346.81	0.541823	346.81	0.574024	346.81	0.603858	346.81	0.570368		346.41	0.576887	346.41	0.535425	346.41	0.569352	346.41	0.554673	346.41	0.599537	346.41	0.581912
346.99	0.554754	346.99	0.537902	346.99	0.571618	346.99	0.596032	346.99	0.567374		346.58	0.572611	346.58	0.537579	346.58	0.570135	346.58	0.549	346.58	0.5953	346.58	0.578372
347.21	0.547958	347.21	0.539658	347.21	0.571963	347.21	0.600734	347.21	0.560784		346.8	0.570954	346.8	0.540019	346.8	0.569085	346.8	0.552535	346.8	0.601488	346.8	0.581305
347.4	0.555667	347.4	0.541485	347.4	0.574587	347.4	0.603945	347.4	0.56939		347	0.573479	347	0.537705	347	0.567322	347	0.550755	347	0.597456	347	0.579322
347.62	0.553702	347.62	0.53355	347.62	0.577292	347.62	0.606212	347.62	0.562972		347.19	0.572743	347.19	0.535147	347.19	0.569287	347.19	0.556365	347.19	0.599244	347.19	0.580028
347.8	0.553169	347.8	0.540238	347.8	0.574409	347.8	0.605672	347.8	0.570326		347.41	0.574049	347.41	0.537745	347.41	0.569976	347.41	0.552217	347.41	0.598835	347.41	0.577745
348.01	0.556869	348.01	0.538279	348.01	0.575354	348.01	0.602397	348.01	0.569235		347.6	0.571317	347.6	0.539176	347.6	0.571002	347.6	0.558259	347.6	0.594404	347.6	0.579245
348.19	0.548904	348.19	0.544601	348.19	0.573271	348.19	0.605486	348.19	0.568498		347.78	0.576866	347.78	0.540045	347.78	0.568897	347.78	0.554674	347.78	0.600693	347.78	0.577271
348.41	0.554573	348.41	0.538343	348.41	0.573688	348.41	0.60273	348.41	0.570777		348	0.571358	348	0.539955	348	0.568989	348	0.554862	348	0.597134	348	0.582734
348.6	0.556045	348.6	0.538633	348.6	0.571219	348.6	0.605279	348.6	0.566413		348.19	0.575484	348.19	0.537536	348.19	0.569046	348.19	0.550976	348.19	0.598743	348.19	0.575327
348.8	0.557836	348.8	0.540123	348.8	0.572857	348.8	0.598199	348.8	0.56576		348.39	0.574345	348.39	0.537554	348.39	0.566676	348.39	0.551109	348.39	0.598209	348.39	0.580842
349.01	0.552124	349.01	0.542454	349.01	0.572105	349.01	0.602556	349.01	0.568204		348.61	0.572799	348.61	0.540888	348.61	0.565982	348.61	0.554517	348.61	0.59839	348.61	0.579934
349.19	0.551311	349.19	0.540777	349.19	0.57654	349.19	0.600395	349.19	0.564055		348.78	0.579247	348.78	0.541584	348.78	0.567701	348.78	0.554897	348.78	0.601642	348.78	0.577875
349.4	0.555544	349.4	0.539753	349.4	0.573714	349.4	0.605166	349.4	0.568014		348.99	0.5772	348.99	0.539666	348.99	0.5689	348.99	0.551326	348.99	0.602053	348.99	0.578217
349.61	0.557008	349.61	0.534977	349.61	0.575457	349.61	0.605785	349.61	0.564435		349.2	0.579017	349.2	0.53804	349.2	0.569177	349.2	0.557359	349.2	0.599558	349.2	0.577496
349.8	0.553162	349.8	0.533859	349.8	0.572157	349.8	0.603317	349.8	0.564059		349.39	0.571142	349.39	0.538312	349.39	0.570828	349.39	0.551719	349.39	0.595833	349.39	0.577789
350	0.550959	350	0.535411	350	0.576032	350	0.603777	350	0.566941		349.61	0.572975	349.61	0.538915	349.61	0.569497	349.61	0.555877	349.61	0.595057	349.61	0.579268
350.21	0.554551	350.21	0.535441	350.21	0.57219	350.21	0.604785	350.21	0.565923		349.8	0.576176	349.8	0.537516	349.8	0.568426	349.8	0.556438	349.8	0.598019	349.8	0.578456
350.39	0.554933	350.39	0.541351	350.39	0.576344	350.39	0.605207	350.39	0.566168		349.98	0.576226	349.98	0.540536	349.98	0.566578	349.98	0.553987	349.98	0.596639	349.98	0.577496
350.6	0.555567	350.6	0.536065	350.6	0.576999	350.6	0.60771	350.6	0.566341		350.2	0.575758	350.2	0.534197	350.2	0.56539	350.2	0.555972	350.2	0.595662	350.2	0.578244
350.82	0.5552	350.82	0.540453	350.82	0.57425	350.82	0.601153	350.82	0.568432		350.41	0.575605	350.41	0.541205	350.41	0.570451	350.41	0.55826	350.41	0.602416	350.41	0.582621
351	0.556378	351	0.538322	351	0.57485	351	0.602685	351	0.569271		350.61	0.576944	350.61	0.54389	350.61	0.567507	350.61	0.553566	350.61	0.60127	350.61	0.576004
351.21	0.55241	351.21	0.539404	351.21	0.575404	351.21	0.605889	351.21	0.564532		350.81	0.576459	350.81	0.537129	350.81	0.568217	350.81	0.552037	350.81	0.59357	350.81	0.584303
351.41	0.551139	351.41	0.534424	351.41	0.571287	351.41	0.60453	351.41	0.566714		351	0.573156	351	0.536077	351	0.570457	351	0.552366	351	0.601955	351	0.582059
351.61	0.55565	351.61	0.538964	351.61	0.575419	351.61	0.612214	351.61	0.564784		351.2	0.576579	351.2	0.535713	351.2	0.567007	351.2	0.549893	351.2	0.600333	351.2	0.575129
351.8	0.551794	351.8	0.539039	351.8	0.576297	351.8	0.605876	351.8	0.564831		351.4	0.576193	351.4	0.540921	351.4	0.57066	351.4	0.554753	351.4	0.59604	351.4	0.574299
352.02	0.553783	352.02	0.536354	352.02	0.574628	352.02	0.603252	352.02	0.568335		351.59	0.576345	351.59	0.536607	351.59	0.569103	351.59	0.553172	351.59	0.600595	351.59	0.579191
352.2	0.555375	352.2	0.538584	352.2	0.577546	352.2	0.605613	352.2	0.564309		351.81	0.578282	351.81	0.53984	351.81	0.568627	351.81	0.551123	351.81	0.601734	351.81	0.581479
352.41	0.554982	352.41	0.539669	352.41	0.57618	352.41	0.605795	352.41	0.568962		352.01	0.577418	352.01	0.53687	352.01	0.570312	352.01	0.554068	352.01	0.601143	352.01	0.579656
352.61	0.555883	352.61	0.541547	352.61	0.571124	352.61	0.605759	352.61	0.569555		352.18	0.578447	352.18	0.536106	352.18	0.567988	352.18	0.558447	352.18	0.599259	352.18	0.58067
352.81	0.554897	352.81	0.53397	352.81	0.57738	352.81	0.608751	352.81	0.568571		352.4	0.580366	352.4	0.540426	352.4	0.568968	352.4	0.554817	352.4	0.596716	352.4	0.583735
353	0.557613	353	0.538849	353	0.570275	353	0.606191	353	0.564721		352.6	0.576764	352.6	0.53357	352.6	0.569237	352.6	0.556459	352.6	0.600726	352.6	0.578739
353.2	0.553427	353.2	0.53747	353.2	0.572384	353.2	0.602978	353.2	0.566386		352.79	0.576997	352.79	0.539576	352.79	0.56828	352.79	0.554225	352.79	0.595871	352.79	0.578276
353.4	0.553835	353.4	0.536378	353.4	0.575455	353.4	0.605154	353.4	0.564009		353.01	0.570797	353.01	0.542104	353.01	0.567208	353.01	0.549575	353.01	0.598602	353.01	0.575504
353.59	0.553605	353.59	0.537518	353.59	0.576703	353.59	0.606383	353.59	0.563786		353.2	0.575696	353.2	0.536319	353.2	0.567782	353.2	0.551713	353.2	0.598119	353.2	0.583945
353.81	0.554071	353.81	0.536236	353.81	0.577991	353.81	0.607163	353.81	0.567851		353.38	0.577191	353.38	0.537256	353.38	0.567738	353.38	0.552489	353.38	0.597832	353.38	0.575596
354.01	0.554076	354.01	0.53333	354.01	0.573623	354.01	0.60518	354.01	0.561481		353.6	0.571981	353.6	0.538463	353.6	0.567444	353.6	0.555743	353.6	0.600678	353.6	0.5782
354.2	0.555982	354.2	0.538878	354.2	0.571717	354.2	0.606131	354.2	0.566278		353.81	0.58368	353.81	0.543789	353.81	0.571511	353.81	0.552708	353.81	0.596314	353.81	0.578159
354.4	0.553232	354.4	0.539644	354.4	0.58109	354.4	0.609392	354.4	0.572416		353.99	0.576994	353.99	0.544616	353.99	0.569728	353.99	0.549296	353.99	0.597386	353.99	0.582681
354.61	0.549726	354.61	0.537049	354.61	0.574221	354.61	0.607778	354.61	0.572084		354.21	0.572876	354.21	0.538677	354.21	0.571711	354.21	0.555101	354.21	0.599352	354.21	0.581882
354.79	0.552577	354.79	0.539193	354.79	0.579921	354.79	0.608172	354.79	0.567561		354.4	0.575617	354.4	0.54286	354.4	0.566862	354.4	0.557586	354.4	0.602105	354.4	0.577256
355	0.551175	355	0.537317	355	0.571422	355	0.606588	355	0.571062		354.59	0.575586	354.59	0.542717	354.59	0.57023	354.59	0.553068	354.59	0.605066	354.59	0.580174
355.21	0.551878	355.21	0.538826	355.21	0.571696	355.21	0.608687	355.21	0.565743		354.8	0.580051	354.8	0.538184	354.8	0.569388	354.8	0.552853	354.8	0.599468	354.8	0.576183
355.42	0.555154	355.42	0.535321	355.42	0.574854	355.42	0.609296	355.42	0.569241		354.99	0.570956	354.99	0.538858	354.99	0.570697	354.99	0.554195	354.99	0.59797	354.99	0.579323
355.6	0.555049	355.6	0.5443	355.6	0.573483	355.6	0.608957	355.6	0.567692		355.19	0.570209	355.19	0.541122	355.19	0.567369	355.19	0.551027	355.19	0.596862	355.19	0.581673
355.81	0.554941	355.81	0.541702	355.81	0.573608	355.81	0.605023	355.81	0.571697		355.4	0.579446	355.4	0.540145	355.4	0.567865	355.4	0.555871	355.4	0.597482	355.4	0.574129
355.99	0.55121	355.99	0.535427	355.99	0.572106	355.99	0.608638	355.99	0.569688		355.58	0.577649	355.58	0.539693	355.58	0.564002	355.58	0.55452	355.58	0.602683	355.58	0.574492
356.2	0.552036	356.2	0.538013	356.2	0.573582	356.2	0.609518	356.2	0.568508		355.79	0.573991	355.79	0.536234	355.79	0.571881	355.79	0.551563	355.79	0.597837	355.79	0.57887
356.42	0.553029	356.42	0.538342	356.42	0.574577	356.42	0.612746	356.42	0.56572		356.01	0.577156	356.01	0.536449	356.01	0.564008	356.01	0.55527	356.01	0.600848	356.01	0.573923
356.6	0.552639	356.6	0.541698	356.6	0.5763	356.6	0.609178	356.6	0.570984		356.19	0.578406	356.19	0.544876	356.19	0.570921	356.19	0.553427	356.19	0.599725	356.19	0.577766
356.81	0.556041	356.81	0.54131	356.81	0.573923	356.81	0.605225	356.81	0.565927		356.41	0.571321	356.41	0.538506	356.41	0.568998	356.41	0.550757	356.41	0.602133	356.41	0.581451
357.01	0.554222	357.01	0.540777	357.01	0.573432	357.01	0.610007	357.01	0.571721		356.6	0.574832	356.6	0.543265	356.6	0.572807	356.6	0.556661	356.6	0.601991	356.6	0.577862
357.21	0.55488	357.21	0.539511	357.21	0.576129	357.21	0.608682	357.21	0.569236		356.8	0.574165	356.8	0.540696	356.8	0.57033	356.8	0.552908	356.8	0.596203	356.8	0.578203
357.4	0.554611	357.4	0.540693	357.4	0.579027	357.4	0.609421	357.4	0.570196		357	0.572761	357	0.539397	357	0.571957	357	0.554322	357	0.59915	357	0.580059
357.62	0.556373	357.62	0.537724	357.62	0.572893	357.62	0.612218	357.62	0.569064		357.21	0.577072	357.21	0.536895	357.21	0.569816	357.21	0.556225	357.21	0.605954	357.21	0.576373
357.8	0.552217	357.8	0.536842	357.8	0.572452	357.8	0.610756	357.8	0.567427		357.41	0.575016	357.41	0.540436	357.41	0.568722	357.41	0.556799	357.41	0.599661	357.41	0.575537
357.99	0.555648	357.99	0.537695	357.99	0.577686	357.99	0.612743	357.99	0.565679		357.6	0.578264	357.6	0.538591	357.6	0.564496	357.6	0.554638	357.6	0.596389	357.6	0.573721
358.21	0.56089	358.21	0.534787	358.21	0.573455	358.21	0.609568	358.21	0.570123		357.8	0.576413	357.8	0.538691	357.8	0.566056	357.8	0.554821	357.8	0.598263	357.8	0.577744
358.4	0.558032	358.4	0.542043	358.4	0.577172	358.4	0.611519	358.4	0.563589		358	0.57578	358	0.536091	358	0.568495	358	0.556117	358	0.60183	358	0.581524
358.6	0.555881	358.6	0.543324	358.6	0.575101	358.6	0.611781	358.6	0.569013		358.21	0.573434	358.21	0.539252	358.21	0.567578	358.21	0.546557	358.21	0.600867	358.21	0.585927
358.8	0.556541	358.8	0.541035	358.8	0.572427	358.8	0.612142	358.8	0.570565		358.41	0.574415	358.41	0.539164	358.41	0.566795	358.41	0.556028	358.41	0.59913	358.41	0.583896
359.01	0.558291	359.01	0.536163	359.01	0.568554	359.01	0.61292	359.01	0.562905		358.61	0.576789	358.61	0.538671	358.61	0.568731	358.61	0.552988	358.61	0.600701	358.61	0.579693
359.19	0.556383	359.19	0.538508	359.19	0.578696	359.19	0.605778	359.19	0.568372		358.8	0.578876	358.8	0.540015	358.8	0.568424	358.8	0.555832	358.8	0.595297	358.8	0.575942
359.41	0.5546	359.41	0.536798	359.41	0.575362	359.41	0.612363	359.41	0.568431		358.99	0.572459	358.99	0.539118	358.99	0.568138	358.99	0.557516	358.99	0.595336	358.99	0.575911
359.61	0.557647	359.61	0.537955	359.61	0.579249	359.61	0.611877	359.61	0.564867		359.2	0.576751	359.2	0.539403	359.2	0.5653	359.2	0.551974	359.2	0.601219	359.2	0.576715
359.8	0.552735	359.8	0.537239	359.8	0.577167	359.8	0.607717	359.8	0.568885		359.41	0.574767	359.41	0.541685	359.41	0.568341	359.41	0.555088	359.41	0.603752	359.41	0.580423
360	0.554704	360	0.540052	360	0.57369	360	0.610685	360	0.568629		359.59	0.576336	359.59	0.53404	359.59	0.569439	359.59	0.552446	359.59	0.596278	359.59	0.578224
360.21	0.555522	360.21	0.531592	360.21	0.576124	360.21	0.609277	360.21	0.566804		359.81	0.580044	359.81	0.536176	359.81	0.570404	359.81	0.555779	359.81	0.602389	359.81	0.57387
360.4	0.556606	360.4	0.538991	360.4	0.577934	360.4	0.610456	360.4	0.562895		360	0.570993	360	0.537298	360	0.568773	360	0.553496	360	0.597111	360	0.579447
360.61	0.551787	360.61	0.540936	360.61	0.574927	360.61	0.608505	360.61	0.566396		360.19	0.574867	360.19	0.541554	360.19	0.567294	360.19	0.551979	360.19	0.59711	360.19	0.577962
360.8	0.556192	360.8	0.543913	360.8	0.577377	360.8	0.604538	360.8	0.564915		360.4	0.579674	360.4	0.536868	360.4	0.56939	360.4	0.5561	360.4	0.597613	360.4	0.582006
361	0.556671	361	0.53918	361	0.576507	361	0.613698	361	0.569124		360.61	0.582352	360.61	0.541691	360.61	0.56499	360.61	0.555269	360.61	0.596758	360.61	0.578658
361.2	0.556116	361.2	0.539168	361.2	0.582228	361.2	0.613333	361.2	0.566834		360.81	0.578761	360.81	0.53838	360.81	0.573652	360.81	0.550458	360.81	0.601465	360.81	0.579607
361.41	0.550843	361.41	0.537303	361.41	0.578935	361.41	0.611932	361.41	0.566129		361	0.579043	361	0.537599	361	0.568032	361	0.553098	361	0.598173	361	0.573782
361.59	0.555126	361.59	0.539335	361.59	0.57586	361.59	0.610033	361.59	0.570011		361.2	0.580047	361.2	0.545199	361.2	0.573246	361.2	0.553744	361.2	0.599642	361.2	0.57978
361.81	0.552592	361.81	0.53532	361.81	0.573948	361.81	0.609051	361.81	0.564766		361.4	0.57873	361.4	0.542578	361.4	0.568779	361.4	0.559521	361.4	0.603234	361.4	0.573666
362.02	0.555064	362.02	0.542302	362.02	0.576171	362.02	0.610987	362.02	0.565522		361.61	0.575307	361.61	0.533303	361.61	0.570522	361.61	0.558708	361.61	0.599881	361.61	0.580109
362.2	0.557864	362.2	0.537911	362.2	0.570051	362.2	0.613951	362.2	0.570431		361.79	0.580167	361.79	0.540752	361.79	0.569971	361.79	0.557205	361.79	0.600086	361.79	0.577095
362.41	0.554947	362.41	0.537436	362.41	0.579918	362.41	0.609983	362.41	0.566236		362	0.57848	362	0.543467	362	0.567149	362	0.552984	362	0.601038	362	0.578006
362.61	0.556795	362.61	0.541929	362.61	0.574423	362.61	0.611974	362.61	0.573883		362.2	0.57509	362.2	0.538675	362.2	0.565738	362.2	0.552436	362.2	0.59796	362.2	0.583234
362.81	0.554526	362.81	0.535844	362.81	0.571855	362.81	0.609291	362.81	0.566724		362.39	0.575147	362.39	0.539877	362.39	0.569034	362.39	0.553113	362.39	0.599902	362.39	0.57916
363	0.55156	363	0.54396	363	0.574104	363	0.613835	363	0.568745		362.59	0.574905	362.59	0.539527	362.59	0.569882	362.59	0.55438	362.59	0.598537	362.59	0.579738
363.22	0.555936	363.22	0.537539	363.22	0.576008	363.22	0.614143	363.22	0.569193		362.81	0.578538	362.81	0.540557	362.81	0.568102	362.81	0.559019	362.81	0.59942	362.81	0.57868
363.4	0.557701	363.4	0.534899	363.4	0.576075	363.4	0.612481	363.4	0.567681		363.01	0.579414	363.01	0.537366	363.01	0.571774	363.01	0.550904	363.01	0.595538	363.01	0.581848
363.59	0.556782	363.59	0.540238	363.59	0.572844	363.59	0.611244	363.59	0.568611		363.2	0.578124	363.2	0.53813	363.2	0.570219	363.2	0.555312	363.2	0.595549	363.2	0.57713
363.81	0.554119	363.81	0.540572	363.81	0.577455	363.81	0.616062	363.81	0.563584		363.4	0.578171	363.4	0.538915	363.4	0.569176	363.4	0.553388	363.4	0.59849	363.4	0.58047
364	0.555309	364	0.539702	364	0.572639	364	0.609383	364	0.565736		363.6	0.579502	363.6	0.537157	363.6	0.566511	363.6	0.555033	363.6	0.598099	363.6	0.577611
364.2	0.55341	364.2	0.535921	364.2	0.576692	364.2	0.617364	364.2	0.567957		363.81	0.577083	363.81	0.536391	363.81	0.572593	363.81	0.555401	363.81	0.596937	363.81	0.577261
364.42	0.556342	364.42	0.541489	364.42	0.575087	364.42	0.611722	364.42	0.56895		363.99	0.575828	363.99	0.539181	363.99	0.572429	363.99	0.555358	363.99	0.601382	363.99	0.573924
364.61	0.553929	364.61	0.542683	364.61	0.577636	364.61	0.611596	364.61	0.561561		364.21	0.584322	364.21	0.538464	364.21	0.570727	364.21	0.550444	364.21	0.603944	364.21	0.581673
364.79	0.553213	364.79	0.542477	364.79	0.575725	364.79	0.614518	364.79	0.569882		364.4	0.574407	364.4	0.544313	364.4	0.570673	364.4	0.55701	364.4	0.594837	364.4	0.583867
365	0.555471	365	0.538637	365	0.571086	365	0.61077	365	0.568711		364.6	0.570789	364.6	0.542034	364.6	0.57053	364.6	0.552401	364.6	0.600978	364.6	0.579447
365.21	0.554511	365.21	0.537723	365.21	0.572698	365.21	0.610745	365.21	0.568357		364.8	0.578682	364.8	0.542838	364.8	0.569635	364.8	0.553801	364.8	0.598029	364.8	0.581793
365.4	0.557224	365.4	0.540304	365.4	0.576362	365.4	0.610548	365.4	0.564094		365.01	0.575043	365.01	0.53974	365.01	0.568737	365.01	0.554453	365.01	0.598917	365.01	0.578214
365.62	0.555331	365.62	0.537983	365.62	0.577748	365.62	0.617572	365.62	0.568198		365.19	0.582504	365.19	0.54002	365.19	0.573521	365.19	0.554812	365.19	0.605061	365.19	0.581693
365.81	0.554157	365.81	0.539822	365.81	0.573432	365.81	0.612186	365.81	0.567953		365.4	0.575057	365.4	0.541253	365.4	0.573386	365.4	0.555172	365.4	0.599456	365.4	0.578397
365.99	0.555353	365.99	0.539816	365.99	0.573478	365.99	0.614368	365.99	0.568431		365.6	0.577038	365.6	0.53874	365.6	0.567863	365.6	0.559194	365.6	0.599115	365.6	0.583566
366.2	0.556625	366.2	0.536899	366.2	0.577013	366.2	0.617843	366.2	0.565081		365.79	0.576063	365.79	0.539194	365.79	0.572227	365.79	0.553033	365.79	0.600733	365.79	0.577263
366.42	0.555519	366.42	0.537105	366.42	0.575954	366.42	0.612918	366.42	0.570305		366	0.577422	366	0.542454	366	0.564113	366	0.557682	366	0.601193	366	0.577517
366.6	0.55795	366.6	0.537889	366.6	0.576598	366.6	0.614748	366.6	0.566084		366.21	0.575981	366.21	0.539175	366.21	0.56904	366.21	0.554551	366.21	0.601275	366.21	0.581633
366.81	0.556079	366.81	0.539437	366.81	0.577464	366.81	0.613805	366.81	0.569653		366.39	0.578657	366.39	0.541313	366.39	0.571687	366.39	0.552452	366.39	0.597568	366.39	0.580536
367.01	0.556368	367.01	0.541481	367.01	0.581549	367.01	0.612352	367.01	0.564515		366.6	0.581265	366.6	0.538651	366.6	0.569313	366.6	0.554493	366.6	0.601592	366.6	0.576735
367.19	0.551968	367.19	0.537949	367.19	0.57537	367.19	0.615784	367.19	0.56764		366.8	0.579326	366.8	0.538896	366.8	0.569407	366.8	0.556	366.8	0.600328	366.8	0.581312
367.4	0.557266	367.4	0.542077	367.4	0.576274	367.4	0.612138	367.4	0.570903		366.99	0.580051	366.99	0.540121	366.99	0.573092	366.99	0.552515	366.99	0.601232	366.99	0.580389
367.62	0.558381	367.62	0.541877	367.62	0.574579	367.62	0.616436	367.62	0.569491		367.21	0.581715	367.21	0.543145	367.21	0.570051	367.21	0.552921	367.21	0.59758	367.21	0.575544
367.8	0.556559	367.8	0.536979	367.8	0.573881	367.8	0.611525	367.8	0.567558		367.39	0.577797	367.39	0.540816	367.39	0.567882	367.39	0.556841	367.39	0.595457	367.39	0.581368
367.99	0.554579	367.99	0.540087	367.99	0.575137	367.99	0.615684	367.99	0.567423		367.6	0.579429	367.6	0.541763	367.6	0.570105	367.6	0.55879	367.6	0.596861	367.6	0.579129
368.21	0.555343	368.21	0.53763	368.21	0.571781	368.21	0.617569	368.21	0.570649		367.8	0.580401	367.8	0.540241	367.8	0.570177	367.8	0.552764	367.8	0.600093	367.8	0.5754
368.41	0.552386	368.41	0.538756	368.41	0.575927	368.41	0.615464	368.41	0.56446		368	0.580126	368	0.543803	368	0.569849	368	0.549474	368	0.599939	368	0.577146
368.6	0.553767	368.6	0.540884	368.6	0.572291	368.6	0.617308	368.6	0.563066		368.2	0.5776	368.2	0.539585	368.2	0.566984	368.2	0.555087	368.2	0.600684	368.2	0.579496
368.82	0.554881	368.82	0.541656	368.82	0.579642	368.82	0.613663	368.82	0.568639		368.41	0.576627	368.41	0.535059	368.41	0.56936	368.41	0.553557	368.41	0.599879	368.41	0.585387
369	0.556055	369	0.535845	369	0.578791	369	0.618985	369	0.570448		368.61	0.580911	368.61	0.54494	368.61	0.569158	368.61	0.55388	368.61	0.599773	368.61	0.582611
369.19	0.55736	369.19	0.540675	369.19	0.576399	369.19	0.616497	369.19	0.571188		368.8	0.574234	368.8	0.543157	368.8	0.571775	368.8	0.5584	368.8	0.600092	368.8	0.582237
369.41	0.559628	369.41	0.53759	369.41	0.576292	369.41	0.61264	369.41	0.565584		369	0.576997	369	0.539628	369	0.568374	369	0.555044	369	0.597127	369	0.579002
369.6	0.555684	369.6	0.542396	369.6	0.575621	369.6	0.616512	369.6	0.569571		369.2	0.577549	369.2	0.541001	369.2	0.570696	369.2	0.557422	369.2	0.601405	369.2	0.577686
369.8	0.55515	369.8	0.538377	369.8	0.57602	369.8	0.616032	369.8	0.568702		369.41	0.578524	369.41	0.542211	369.41	0.569322	369.41	0.550941	369.41	0.59654	369.41	0.581036
370	0.551191	370	0.538444	370	0.578656	370	0.614321	370	0.566594		369.61	0.579163	369.61	0.539855	369.61	0.571483	369.61	0.55287	369.61	0.600248	369.61	0.57812
370.21	0.556512	370.21	0.541092	370.21	0.573833	370.21	0.614243	370.21	0.571997		369.81	0.581202	369.81	0.53872	369.81	0.565527	369.81	0.555648	369.81	0.599873	369.81	0.585809
370.39	0.553807	370.39	0.540108	370.39	0.573579	370.39	0.620341	370.39	0.568947		370	0.582118	370	0.541953	370	0.569106	370	0.553168	370	0.601097	370	0.57719
370.61	0.555041	370.61	0.543677	370.61	0.571539	370.61	0.613915	370.61	0.570208		370.2	0.576782	370.2	0.542637	370.2	0.573138	370.2	0.554901	370.2	0.6037	370.2	0.57619
370.81	0.553754	370.81	0.539199	370.81	0.575025	370.81	0.617095	370.81	0.570586		370.4	0.580585	370.4	0.538913	370.4	0.573108	370.4	0.555689	370.4	0.596485	370.4	0.580501
371	0.556867	371	0.534487	371	0.57811	371	0.616696	371	0.565264		370.61	0.582126	370.61	0.543332	370.61	0.567569	370.61	0.558118	370.61	0.601205	370.61	0.576686
371.22	0.554906	371.22	0.536795	371.22	0.574285	371.22	0.613998	371.22	0.565894		370.79	0.57834	370.79	0.54391	370.79	0.569008	370.79	0.556987	370.79	0.602598	370.79	0.58159
371.41	0.55365	371.41	0.538496	371.41	0.57572	371.41	0.618353	371.41	0.564684		371	0.578738	371	0.539081	371	0.568391	371	0.554224	371	0.600303	371	0.583232
371.59	0.557269	371.59	0.538322	371.59	0.577698	371.59	0.612117	371.59	0.568135		371.2	0.576182	371.2	0.539108	371.2	0.572924	371.2	0.551935	371.2	0.60191	371.2	0.579696
371.81	0.557985	371.81	0.538487	371.81	0.575592	371.81	0.615446	371.81	0.569347		371.39	0.582221	371.39	0.541585	371.39	0.569792	371.39	0.555827	371.39	0.595908	371.39	0.578148
372.02	0.556099	372.02	0.535625	372.02	0.574981	372.02	0.622483	372.02	0.568113		371.6	0.581158	371.6	0.539829	371.6	0.570751	371.6	0.555055	371.6	0.598768	371.6	0.5804
372.2	0.555934	372.2	0.540021	372.2	0.573057	372.2	0.616988	372.2	0.570262		371.81	0.579973	371.81	0.541353	371.81	0.566782	371.81	0.55212	371.81	0.600913	371.81	0.579512
372.41	0.559073	372.41	0.541457	372.41	0.577862	372.41	0.619996	372.41	0.565975		372	0.579232	372	0.540359	372	0.571894	372	0.551049	372	0.602283	372	0.578677
372.61	0.558457	372.61	0.541563	372.61	0.578236	372.61	0.621126	372.61	0.563043		372.2	0.578895	372.2	0.535282	372.2	0.569093	372.2	0.551758	372.2	0.602665	372.2	0.58238
372.8	0.555403	372.8	0.541367	372.8	0.577852	372.8	0.615588	372.8	0.567367		372.4	0.580733	372.4	0.541233	372.4	0.569896	372.4	0.553947	372.4	0.600534	372.4	0.577394
373	0.555246	373	0.536855	373	0.577425	373	0.619398	373	0.571701		372.59	0.575803	372.59	0.545045	372.59	0.572253	372.59	0.555627	372.59	0.602405	372.59	0.582956
373.22	0.554517	373.22	0.539126	373.22	0.576504	373.22	0.615479	373.22	0.566153		372.81	0.574732	372.81	0.538154	372.81	0.573158	372.81	0.554567	372.81	0.600103	372.81	0.575535
373.4	0.555129	373.4	0.535411	373.4	0.575863	373.4	0.613643	373.4	0.569333		373.01	0.579253	373.01	0.537807	373.01	0.570039	373.01	0.559987	373.01	0.604214	373.01	0.580131
373.59	0.55741	373.59	0.535552	373.59	0.579328	373.59	0.614738	373.59	0.56575		373.21	0.582273	373.21	0.542357	373.21	0.570089	373.21	0.554311	373.21	0.601912	373.21	0.577825
373.81	0.562616	373.81	0.536112	373.81	0.573786	373.81	0.61918	373.81	0.56895		373.4	0.583902	373.4	0.538527	373.4	0.571484	373.4	0.554374	373.4	0.598505	373.4	0.580907
374	0.553519	374	0.541254	374	0.579597	374	0.618775	374	0.568345		373.6	0.575624	373.6	0.539371	373.6	0.569665	373.6	0.550865	373.6	0.598193	373.6	0.583542
374.2	0.551046	374.2	0.539173	374.2	0.570791	374.2	0.619188	374.2	0.563855		373.79	0.581644	373.79	0.538712	373.79	0.567261	373.79	0.554661	373.79	0.600952	373.79	0.581648
374.42	0.558924	374.42	0.537048	374.42	0.576709	374.42	0.618416	374.42	0.566312		373.99	0.581943	373.99	0.53817	373.99	0.567798	373.99	0.551984	373.99	0.60358	373.99	0.580176
374.61	0.558496	374.61	0.541429	374.61	0.577779	374.61	0.6138	374.61	0.567674		374.19	0.578781	374.19	0.541624	374.19	0.570765	374.19	0.554946	374.19	0.598859	374.19	0.579214
374.79	0.556006	374.79	0.542059	374.79	0.579484	374.79	0.618458	374.79	0.564809		374.4	0.574448	374.4	0.543542	374.4	0.567635	374.4	0.557582	374.4	0.60148	374.4	0.578852
375.01	0.556445	375.01	0.538521	375.01	0.576644	375.01	0.616525	375.01	0.565389		374.6	0.579012	374.6	0.540991	374.6	0.568856	374.6	0.552119	374.6	0.597142	374.6	0.581338
375.2	0.557647	375.2	0.537086	375.2	0.575527	375.2	0.620066	375.2	0.561762		374.79	0.578642	374.79	0.536821	374.79	0.572864	374.79	0.555536	374.79	0.600965	374.79	0.58138
375.4	0.556571	375.4	0.545144	375.4	0.576087	375.4	0.614143	375.4	0.569349		374.99	0.57463	374.99	0.54032	374.99	0.570147	374.99	0.551512	374.99	0.59424	374.99	0.578554
375.62	0.556011	375.62	0.539388	375.62	0.576838	375.62	0.615727	375.62	0.566648		375.21	0.581112	375.21	0.541501	375.21	0.566673	375.21	0.555468	375.21	0.600974	375.21	0.579172
375.81	0.554454	375.81	0.542034	375.81	0.576346	375.81	0.616746	375.81	0.565164		375.4	0.578795	375.4	0.539319	375.4	0.57021	375.4	0.556834	375.4	0.603203	375.4	0.575127
375.99	0.555085	375.99	0.537976	375.99	0.57601	375.99	0.618916	375.99	0.569594		375.6	0.579718	375.6	0.536698	375.6	0.573771	375.6	0.552904	375.6	0.600091	375.6	0.579215
376.21	0.555916	376.21	0.537803	376.21	0.575658	376.21	0.619945	376.21	0.571712		375.8	0.580951	375.8	0.535673	375.8	0.57517	375.8	0.556165	375.8	0.598119	375.8	0.580102
376.41	0.555425	376.41	0.542016	376.41	0.572458	376.41	0.621364	376.41	0.566953		376	0.580655	376	0.535605	376	0.570076	376	0.557325	376	0.601281	376	0.579279
376.6	0.55511	376.6	0.5421	376.6	0.576921	376.6	0.621229	376.6	0.565446		376.21	0.580067	376.21	0.53669	376.21	0.572975	376.21	0.549973	376.21	0.5932	376.21	0.577577
376.8	0.557335	376.8	0.540388	376.8	0.573371	376.8	0.61915	376.8	0.566825		376.41	0.581886	376.41	0.535491	376.41	0.572375	376.41	0.553925	376.41	0.597402	376.41	0.580948
377.01	0.55319	377.01	0.545474	377.01	0.571515	377.01	0.62388	377.01	0.565615		376.6	0.579141	376.6	0.540704	376.6	0.574452	376.6	0.556879	376.6	0.602445	376.6	0.578843
377.19	0.555607	377.19	0.53709	377.19	0.572832	377.19	0.618655	377.19	0.569201		376.8	0.578276	376.8	0.537194	376.8	0.571619	376.8	0.553009	376.8	0.600594	376.8	0.582527
377.41	0.560259	377.41	0.542045	377.41	0.578533	377.41	0.621655	377.41	0.567309		376.99	0.576238	376.99	0.538352	376.99	0.571962	376.99	0.554769	376.99	0.606116	376.99	0.577771
377.62	0.557555	377.62	0.540204	377.62	0.576372	377.62	0.623345	377.62	0.565441		377.21	0.586231	377.21	0.54007	377.21	0.569566	377.21	0.551516	377.21	0.599881	377.21	0.581821
377.8	0.555794	377.8	0.537774	377.8	0.577859	377.8	0.619693	377.8	0.570199		377.41	0.578342	377.41	0.541673	377.41	0.570353	377.41	0.554491	377.41	0.598261	377.41	0.577023
377.99	0.557017	377.99	0.540319	377.99	0.577561	377.99	0.621132	377.99	0.57231		377.6	0.57898	377.6	0.542305	377.6	0.568965	377.6	0.556416	377.6	0.599979	377.6	0.584315
378.21	0.557078	378.21	0.53976	378.21	0.57395	378.21	0.624203	378.21	0.572255		377.8	0.580535	377.8	0.539255	377.8	0.570105	377.8	0.552812	377.8	0.598027	377.8	0.580331
378.4	0.552285	378.4	0.536224	378.4	0.573373	378.4	0.617001	378.4	0.568717		378	0.579981	378	0.540827	378	0.57016	378	0.554947	378	0.60088	378	0.580744
378.61	0.555592	378.61	0.541567	378.61	0.576593	378.61	0.623793	378.61	0.567464		378.19	0.576116	378.19	0.542697	378.19	0.574239	378.19	0.559401	378.19	0.599554	378.19	0.575207
378.82	0.556914	378.82	0.539594	378.82	0.569662	378.82	0.62061	378.82	0.569474		378.41	0.577324	378.41	0.539966	378.41	0.574071	378.41	0.556521	378.41	0.600829	378.41	0.57741
379	0.556618	379	0.542528	379	0.575978	379	0.625751	379	0.567152		378.61	0.579577	378.61	0.538958	378.61	0.573496	378.61	0.553294	378.61	0.596012	378.61	0.577861
379.19	0.553526	379.19	0.539935	379.19	0.575211	379.19	0.615806	379.19	0.570187		378.8	0.58002	378.8	0.544414	378.8	0.570415	378.8	0.556606	378.8	0.598294	378.8	0.582154
379.41	0.555856	379.41	0.53561	379.41	0.571434	379.41	0.61459	379.41	0.567526		379	0.576724	379	0.5386	379	0.568432	379	0.552616	379	0.59964	379	0.581072
379.6	0.55815	379.6	0.54343	379.6	0.574825	379.6	0.616306	379.6	0.571794		379.2	0.584136	379.2	0.544377	379.2	0.570395	379.2	0.556218	379.2	0.600918	379.2	0.579888
379.8	0.556211	379.8	0.536978	379.8	0.576509	379.8	0.62293	379.8	0.571762		379.39	0.578855	379.39	0.541125	379.39	0.569697	379.39	0.556146	379.39	0.602402	379.39	0.579146
380.02	0.559015	380.02	0.541545	380.02	0.576705	380.02	0.618244	380.02	0.564894		379.61	0.576804	379.61	0.544407	379.61	0.567825	379.61	0.552768	379.61	0.598971	379.61	0.576581
380.21	0.557231	380.21	0.537375	380.21	0.575844	380.21	0.618818	380.21	0.562627		379.81	0.581288	379.81	0.540103	379.81	0.571348	379.81	0.555006	379.81	0.598353	379.81	0.579677
380.39	0.558037	380.39	0.536401	380.39	0.573004	380.39	0.619638	380.39	0.565569		380	0.5808	380	0.537924	380	0.57531	380	0.555713	380	0.600667	380	0.581698
380.61	0.552864	380.61	0.53908	380.61	0.571102	380.61	0.625249	380.61	0.562595		380.2	0.577759	380.2	0.540858	380.2	0.574055	380.2	0.553008	380.2	0.603293	380.2	0.577749
380.8	0.557734	380.8	0.543119	380.8	0.574563	380.8	0.617969	380.8	0.565701		380.4	0.580358	380.4	0.541567	380.4	0.571253	380.4	0.555604	380.4	0.603345	380.4	0.573812
381	0.556953	381	0.543165	381	0.57998	381	0.623683	381	0.568935		380.61	0.578274	380.61	0.538175	380.61	0.57257	380.61	0.559786	380.61	0.601565	380.61	0.576907
381.22	0.558725	381.22	0.540424	381.22	0.573951	381.22	0.625325	381.22	0.568795		380.81	0.577742	380.81	0.543928	380.81	0.571923	380.81	0.55418	380.81	0.599987	380.81	0.579901
381.41	0.557359	381.41	0.542707	381.41	0.576324	381.41	0.624593	381.41	0.567512		381	0.576103	381	0.538032	381	0.571065	381	0.557796	381	0.59725	381	0.578987
381.59	0.558597	381.59	0.537545	381.59	0.5784	381.59	0.625963	381.59	0.570719		381.2	0.578041	381.2	0.540736	381.2	0.571328	381.2	0.556592	381.2	0.599697	381.2	0.57881
381.81	0.552222	381.81	0.538819	381.81	0.580251	381.81	0.621966	381.81	0.564779		381.4	0.582098	381.4	0.542536	381.4	0.570118	381.4	0.559299	381.4	0.599274	381.4	0.579988
382	0.559669	382	0.537585	382	0.573904	382	0.623363	382	0.56878		381.6	0.581538	381.6	0.539751	381.6	0.572077	381.6	0.554472	381.6	0.599525	381.6	0.58132
382.2	0.558491	382.2	0.540205	382.2	0.579377	382.2	0.623802	382.2	0.567932		381.81	0.578954	381.81	0.537146	381.81	0.574939	381.81	0.555361	381.81	0.601486	381.81	0.574578
382.4	0.561534	382.4	0.53805	382.4	0.575866	382.4	0.619633	382.4	0.569941		382.01	0.581873	382.01	0.540948	382.01	0.570597	382.01	0.55596	382.01	0.602552	382.01	0.579223
382.61	0.557211	382.61	0.541017	382.61	0.575831	382.61	0.629159	382.61	0.566008		382.2	0.580551	382.2	0.541617	382.2	0.564525	382.2	0.556024	382.2	0.597724	382.2	0.578681
382.79	0.556769	382.79	0.534794	382.79	0.575986	382.79	0.625857	382.79	0.568728		382.4	0.581413	382.4	0.537692	382.4	0.572278	382.4	0.556337	382.4	0.604265	382.4	0.582763
383.01	0.556431	383.01	0.538922	383.01	0.575004	383.01	0.626174	383.01	0.570119		382.6	0.584322	382.6	0.543684	382.6	0.572416	382.6	0.557501	382.6	0.599423	382.6	0.580956
383.22	0.558612	383.22	0.537696	383.22	0.577067	383.22	0.623492	383.22	0.570178		382.81	0.579431	382.81	0.542917	382.81	0.573064	382.81	0.554696	382.81	0.599506	382.81	0.579974
383.4	0.559718	383.4	0.532873	383.4	0.581875	383.4	0.621196	383.4	0.567097		383.01	0.579441	383.01	0.545642	383.01	0.571583	383.01	0.556504	383.01	0.600889	383.01	0.578931
383.61	0.558197	383.61	0.539542	383.61	0.577529	383.61	0.623645	383.61	0.568553		383.2	0.5814	383.2	0.540948	383.2	0.572146	383.2	0.556238	383.2	0.601182	383.2	0.577372
383.81	0.554136	383.81	0.538373	383.81	0.57697	383.81	0.624727	383.81	0.568558		383.4	0.577899	383.4	0.542784	383.4	0.574307	383.4	0.555397	383.4	0.601091	383.4	0.577401
384	0.55829	384	0.538496	384	0.576525	384	0.626454	384	0.56609		383.6	0.583012	383.6	0.545183	383.6	0.570554	383.6	0.552812	383.6	0.598225	383.6	0.580802
384.21	0.554455	384.21	0.537672	384.21	0.574855	384.21	0.624	384.21	0.570502		383.8	0.581194	383.8	0.538449	383.8	0.567589	383.8	0.557368	383.8	0.60131	383.8	0.576131
384.4	0.558312	384.4	0.537489	384.4	0.575697	384.4	0.62284	384.4	0.568795		384.01	0.575444	384.01	0.538946	384.01	0.573033	384.01	0.553343	384.01	0.603108	384.01	0.586553
384.6	0.558459	384.6	0.537813	384.6	0.576642	384.6	0.620485	384.6	0.565484		384.21	0.581162	384.21	0.541091	384.21	0.576763	384.21	0.554352	384.21	0.60235	384.21	0.579185
384.79	0.557229	384.79	0.543217	384.79	0.579068	384.79	0.624401	384.79	0.567586		384.4	0.583185	384.4	0.541145	384.4	0.568547	384.4	0.556241	384.4	0.59868	384.4	0.580355
385.01	0.555811	385.01	0.53986	385.01	0.577909	385.01	0.62974	385.01	0.566807		384.6	0.578138	384.6	0.537986	384.6	0.571352	384.6	0.558964	384.6	0.598807	384.6	0.576094
385.2	0.555217	385.2	0.540767	385.2	0.578387	385.2	0.622898	385.2	0.568539		384.8	0.583959	384.8	0.539466	384.8	0.57218	384.8	0.5543	384.8	0.598081	384.8	0.582242
385.4	0.555546	385.4	0.537497	385.4	0.575908	385.4	0.63006	385.4	0.567526		384.99	0.580064	384.99	0.540005	384.99	0.572684	384.99	0.556753	384.99	0.604634	384.99	0.576717
385.6	0.556048	385.6	0.540153	385.6	0.572387	385.6	0.620598	385.6	0.565922		385.21	0.576618	385.21	0.537746	385.21	0.570849	385.21	0.555317	385.21	0.605214	385.21	0.580064
385.81	0.559262	385.81	0.540824	385.81	0.579817	385.81	0.625361	385.81	0.569345		385.41	0.586116	385.41	0.53833	385.41	0.569776	385.41	0.55557	385.41	0.600719	385.41	0.577451
385.99	0.563174	385.99	0.537828	385.99	0.57726	385.99	0.62399	385.99	0.567423		385.6	0.581403	385.6	0.541174	385.6	0.569942	385.6	0.554646	385.6	0.602475	385.6	0.577306
386.21	0.555581	386.21	0.539869	386.21	0.57636	386.21	0.619912	386.21	0.568308		385.8	0.58096	385.8	0.537361	385.8	0.570727	385.8	0.554097	385.8	0.604144	385.8	0.580546
386.4	0.559077	386.4	0.538598	386.4	0.577258	386.4	0.626311	386.4	0.569442		386	0.581656	386	0.538075	386	0.568151	386	0.55419	386	0.599335	386	0.578322
386.6	0.559185	386.6	0.538225	386.6	0.574925	386.6	0.626435	386.6	0.566733		386.21	0.58189	386.21	0.537987	386.21	0.56939	386.21	0.554571	386.21	0.598436	386.21	0.57936
386.8	0.558628	386.8	0.54052	386.8	0.577415	386.8	0.62499	386.8	0.568793		386.41	0.58345	386.41	0.543373	386.41	0.566271	386.41	0.556117	386.41	0.599393	386.41	0.582051
387.01	0.556874	387.01	0.542439	387.01	0.576886	387.01	0.625551	387.01	0.567921		386.6	0.577581	386.6	0.544395	386.6	0.573491	386.6	0.555546	386.6	0.602777	386.6	0.581637
387.19	0.55719	387.19	0.539203	387.19	0.57948	387.19	0.626551	387.19	0.568159		386.8	0.578703	386.8	0.53989	386.8	0.571215	386.8	0.557261	386.8	0.600877	386.8	0.576133
387.41	0.557538	387.41	0.537947	387.41	0.578963	387.41	0.625108	387.41	0.566946		387	0.578853	387	0.536705	387	0.572189	387	0.555802	387	0.604242	387	0.578201
387.6	0.554821	387.6	0.537873	387.6	0.579014	387.6	0.62466	387.6	0.566892		387.19	0.582158	387.19	0.540536	387.19	0.575481	387.19	0.557976	387.19	0.603113	387.19	0.577511
387.8	0.554154	387.8	0.54005	387.8	0.57655	387.8	0.631403	387.8	0.569337		387.41	0.580727	387.41	0.537346	387.41	0.570944	387.41	0.558203	387.41	0.602908	387.41	0.582274
388.01	0.555928	388.01	0.537006	388.01	0.577183	388.01	0.629203	388.01	0.567145		387.61	0.583119	387.61	0.54	387.61	0.569456	387.61	0.553586	387.61	0.600447	387.61	0.579717
388.21	0.560281	388.21	0.538644	388.21	0.578537	388.21	0.626066	388.21	0.570638		387.8	0.578996	387.8	0.536701	387.8	0.57211	387.8	0.553652	387.8	0.597497	387.8	0.581099
388.4	0.554589	388.4	0.541365	388.4	0.576824	388.4	0.625987	388.4	0.567315		388	0.579589	388	0.54063	388	0.570605	388	0.556604	388	0.602743	388	0.57854
388.61	0.559205	388.61	0.544809	388.61	0.576081	388.61	0.623505	388.61	0.564944		388.2	0.581616	388.2	0.543786	388.2	0.571228	388.2	0.559583	388.2	0.600235	388.2	0.580582
388.8	0.558995	388.8	0.534882	388.8	0.583746	388.8	0.628034	388.8	0.568953		388.41	0.579733	388.41	0.535998	388.41	0.571343	388.41	0.556261	388.41	0.601016	388.41	0.580289
389	0.561401	389	0.537837	389	0.575053	389	0.625658	389	0.569935		388.61	0.578525	388.61	0.545972	388.61	0.571833	388.61	0.55633	388.61	0.602223	388.61	0.57835
389.21	0.556131	389.21	0.536138	389.21	0.575961	389.21	0.62342	389.21	0.566746		388.81	0.583617	388.81	0.543193	388.81	0.5702	388.81	0.556614	388.81	0.602844	388.81	0.575142
389.41	0.559724	389.41	0.541099	389.41	0.577648	389.41	0.623302	389.41	0.56885		389	0.582766	389	0.539389	389	0.573061	389	0.558207	389	0.596901	389	0.579662
389.6	0.556471	389.6	0.539305	389.6	0.576123	389.6	0.624967	389.6	0.570175		389.2	0.57622	389.2	0.541978	389.2	0.569593	389.2	0.554699	389.2	0.599974	389.2	0.578242
389.81	0.556709	389.81	0.540592	389.81	0.576873	389.81	0.62876	389.81	0.567969		389.4	0.582162	389.4	0.536545	389.4	0.571977	389.4	0.553577	389.4	0.599013	389.4	0.575923
390.02	0.559349	390.02	0.540136	390.02	0.576415	390.02	0.629151	390.02	0.567897		389.61	0.576245	389.61	0.536474	389.61	0.5712	389.61	0.559852	389.61	0.601151	389.61	0.573375
390.2	0.561207	390.2	0.538162	390.2	0.577185	390.2	0.626676	390.2	0.568698		389.81	0.580177	389.81	0.539265	389.81	0.573833	389.81	0.557173	389.81	0.602965	389.81	0.580236
390.41	0.557566	390.41	0.539746	390.41	0.573548	390.41	0.626716	390.41	0.568932		390	0.581152	390	0.54314	390	0.57333	390	0.555451	390	0.602473	390	0.576429
390.59	0.55924	390.59	0.536198	390.59	0.581257	390.59	0.626389	390.59	0.566572		390.2	0.577505	390.2	0.541748	390.2	0.573984	390.2	0.553602	390.2	0.600861	390.2	0.57484
390.8	0.558188	390.8	0.540473	390.8	0.578401	390.8	0.627291	390.8	0.571071		390.4	0.579495	390.4	0.54154	390.4	0.571816	390.4	0.558546	390.4	0.598186	390.4	0.579706
391.02	0.555788	391.02	0.538115	391.02	0.577876	391.02	0.62354	391.02	0.566802		390.59	0.582797	390.59	0.543884	390.59	0.57142	390.59	0.555823	390.59	0.600795	390.59	0.580253
391.2	0.556805	391.2	0.534978	391.2	0.576065	391.2	0.623682	391.2	0.56649		390.81	0.57783	390.81	0.536881	390.81	0.573827	390.81	0.557232	390.81	0.601185	390.81	0.582176
391.41	0.559635	391.41	0.537695	391.41	0.574457	391.41	0.628291	391.41	0.564875		391.01	0.581837	391.01	0.539995	391.01	0.570702	391.01	0.553884	391.01	0.604398	391.01	0.578425
391.59	0.557983	391.59	0.537216	391.59	0.579481	391.59	0.629327	391.59	0.568667		391.2	0.581485	391.2	0.540087	391.2	0.570392	391.2	0.557355	391.2	0.601079	391.2	0.570015
391.81	0.558669	391.81	0.537887	391.81	0.579162	391.81	0.630096	391.81	0.572458		391.4	0.57906	391.4	0.546895	391.4	0.570657	391.4	0.55466	391.4	0.59994	391.4	0.576966
392	0.556727	392	0.538648	392	0.579005	392	0.629897	392	0.569149		391.6	0.580167	391.6	0.545415	391.6	0.572649	391.6	0.555874	391.6	0.603193	391.6	0.582379
392.2	0.558469	392.2	0.539102	392.2	0.578972	392.2	0.625047	392.2	0.568601		391.81	0.58029	391.81	0.537763	391.81	0.572569	391.81	0.558189	391.81	0.6009	391.81	0.574079
392.4	0.559203	392.4	0.538871	392.4	0.577159	392.4	0.631274	392.4	0.565567		392.01	0.577086	392.01	0.542579	392.01	0.572321	392.01	0.551902	392.01	0.597011	392.01	0.573231
392.61	0.561375	392.61	0.538439	392.61	0.578512	392.61	0.627371	392.61	0.570439		392.21	0.578897	392.21	0.541658	392.21	0.572348	392.21	0.55476	392.21	0.596901	392.21	0.579561
392.79	0.557777	392.79	0.536045	392.79	0.578425	392.79	0.63043	392.79	0.569213		392.4	0.579805	392.4	0.538486	392.4	0.570906	392.4	0.553655	392.4	0.599152	392.4	0.577156
393	0.554715	393	0.53935	393	0.576593	393	0.630304	393	0.56458		392.6	0.581199	392.6	0.536725	392.6	0.567541	392.6	0.551594	392.6	0.598235	392.6	0.578855
393.2	0.556833	393.2	0.537742	393.2	0.572681	393.2	0.630973	393.2	0.565647		392.8	0.579148	392.8	0.53894	392.8	0.5726	392.8	0.552357	392.8	0.599059	392.8	0.579873
393.4	0.560008	393.4	0.541584	393.4	0.58123	393.4	0.630471	393.4	0.569461		393.01	0.579829	393.01	0.539908	393.01	0.570512	393.01	0.553045	393.01	0.601168	393.01	0.585389
393.61	0.559262	393.61	0.538353	393.61	0.577168	393.61	0.62821	393.61	0.566855		393.21	0.582803	393.21	0.542157	393.21	0.571138	393.21	0.558025	393.21	0.59496	393.21	0.576594
393.81	0.553243	393.81	0.540349	393.81	0.574231	393.81	0.627644	393.81	0.565385		393.4	0.582958	393.4	0.540591	393.4	0.573886	393.4	0.561858	393.4	0.599523	393.4	0.584191
394	0.558804	394	0.53937	394	0.58008	394	0.629991	394	0.562153		393.6	0.576046	393.6	0.542596	393.6	0.572813	393.6	0.556243	393.6	0.598947	393.6	0.57586
394.21	0.556841	394.21	0.53708	394.21	0.577036	394.21	0.631752	394.21	0.564405		393.8	0.582831	393.8	0.541538	393.8	0.572212	393.8	0.555385	393.8	0.602079	393.8	0.578332
394.4	0.559433	394.4	0.53888	394.4	0.575722	394.4	0.632407	394.4	0.570379		394.01	0.582078	394.01	0.542389	394.01	0.57258	394.01	0.557426	394.01	0.605101	394.01	0.581136
394.6	0.555342	394.6	0.539421	394.6	0.576258	394.6	0.62909	394.6	0.567516		394.21	0.581195	394.21	0.542534	394.21	0.573647	394.21	0.554212	394.21	0.601721	394.21	0.578785
394.81	0.562798	394.81	0.539069	394.81	0.5805	394.81	0.632419	394.81	0.572505		394.41	0.58128	394.41	0.545072	394.41	0.572526	394.41	0.556246	394.41	0.602188	394.41	0.579673
394.99	0.560129	394.99	0.541903	394.99	0.575133	394.99	0.631355	394.99	0.56955		394.6	0.577136	394.6	0.539479	394.6	0.568996	394.6	0.552816	394.6	0.600301	394.6	0.581045
395.21	0.558755	395.21	0.540827	395.21	0.579104	395.21	0.627897	395.21	0.566829		394.8	0.58062	394.8	0.543494	394.8	0.572834	394.8	0.555457	394.8	0.604221	394.8	0.581255
395.42	0.558438	395.42	0.541849	395.42	0.574777	395.42	0.631024	395.42	0.570123		395	0.583029	395	0.541288	395	0.573562	395	0.560378	395	0.603875	395	0.576434
395.62	0.557544	395.62	0.534945	395.62	0.578172	395.62	0.632872	395.62	0.569715		395.21	0.582672	395.21	0.538969	395.21	0.571037	395.21	0.555826	395.21	0.601386	395.21	0.577
395.8	0.554511	395.8	0.538226	395.8	0.577434	395.8	0.631605	395.8	0.567448		395.41	0.581877	395.41	0.541807	395.41	0.567777	395.41	0.556464	395.41	0.601711	395.41	0.578003
396.01	0.554936	396.01	0.541513	396.01	0.576973	396.01	0.630017	396.01	0.56473		395.6	0.579394	395.6	0.540013	395.6	0.570917	395.6	0.558426	395.6	0.599154	395.6	0.578396
396.21	0.559718	396.21	0.53904	396.21	0.578962	396.21	0.639408	396.21	0.56739		395.8	0.583782	395.8	0.540811	395.8	0.570579	395.8	0.55579	395.8	0.600081	395.8	0.583348
396.4	0.558697	396.4	0.538284	396.4	0.579273	396.4	0.62936	396.4	0.567635		396	0.58159	396	0.540235	396	0.572635	396	0.556504	396	0.598472	396	0.579581
396.62	0.55717	396.62	0.53415	396.62	0.581153	396.62	0.632671	396.62	0.567009		396.19	0.583781	396.19	0.544918	396.19	0.57519	396.19	0.5527	396.19	0.602826	396.19	0.57605
396.8	0.558237	396.8	0.535069	396.8	0.578998	396.8	0.634953	396.8	0.569665		396.41	0.579308	396.41	0.538648	396.41	0.571359	396.41	0.554776	396.41	0.595246	396.41	0.574059
397.01	0.556182	397.01	0.537297	397.01	0.581394	397.01	0.634166	397.01	0.57213		396.61	0.580566	396.61	0.542581	396.61	0.571407	396.61	0.555452	396.61	0.59722	396.61	0.576136
397.19	0.561062	397.19	0.539931	397.19	0.578426	397.19	0.633701	397.19	0.567374		396.78	0.576454	396.78	0.541283	396.78	0.568079	396.78	0.553328	396.78	0.599322	396.78	0.577059
397.41	0.559648	397.41	0.538051	397.41	0.578839	397.41	0.631422	397.41	0.565505		397	0.580873	397	0.544322	397	0.56947	397	0.559114	397	0.602803	397	0.574381
397.6	0.558127	397.6	0.540721	397.6	0.579057	397.6	0.633453	397.6	0.567128		397.2	0.582332	397.2	0.538995	397.2	0.572867	397.2	0.557136	397.2	0.602251	397.2	0.57642
397.82	0.561111	397.82	0.539331	397.82	0.578245	397.82	0.632635	397.82	0.567665		397.39	0.576972	397.39	0.542403	397.39	0.570224	397.39	0.557428	397.39	0.60106	397.39	0.577728
398	0.557946	398	0.541933	398	0.578732	398	0.636633	398	0.568338		397.61	0.58283	397.61	0.541474	397.61	0.568093	397.61	0.554403	397.61	0.600002	397.61	0.572401
398.21	0.557279	398.21	0.53897	398.21	0.576408	398.21	0.63662	398.21	0.570235		397.81	0.580173	397.81	0.540838	397.81	0.571009	397.81	0.556943	397.81	0.595948	397.81	0.581805
398.39	0.555159	398.39	0.540713	398.39	0.57522	398.39	0.634818	398.39	0.564582		398	0.582876	398	0.540087	398	0.573439	398	0.556715	398	0.601973	398	0.581348
398.61	0.556129	398.61	0.542922	398.61	0.579091	398.61	0.636271	398.61	0.5684		398.2	0.584033	398.2	0.539361	398.2	0.568032	398.2	0.558325	398.2	0.599767	398.2	0.577354
398.8	0.555326	398.8	0.543305	398.8	0.579164	398.8	0.634298	398.8	0.568653		398.41	0.580604	398.41	0.539529	398.41	0.572522	398.41	0.557844	398.41	0.601957	398.41	0.580131
399	0.55963	399	0.535593	399	0.57499	399	0.63584	399	0.569699		398.61	0.581318	398.61	0.544651	398.61	0.570552	398.61	0.555264	398.61	0.603154	398.61	0.576693
399.21	0.558824	399.21	0.538971	399.21	0.576861	399.21	0.631883	399.21	0.571158		398.81	0.579092	398.81	0.537259	398.81	0.570595	398.81	0.55574	398.81	0.59875	398.81	0.577084
399.4	0.555917	399.4	0.538965	399.4	0.579035	399.4	0.636096	399.4	0.567688		399	0.583117	399	0.541955	399	0.5751	399	0.555936	399	0.599685	399	0.582091
399.6	0.560742	399.6	0.536587	399.6	0.576891	399.6	0.637317	399.6	0.568168		399.2	0.581062	399.2	0.542942	399.2	0.565015	399.2	0.557658	399.2	0.602723	399.2	0.57992
399.81	0.55745	399.81	0.539934	399.81	0.572807	399.81	0.635298	399.81	0.5696		399.4	0.583917	399.4	0.542659	399.4	0.573365	399.4	0.555627	399.4	0.602787	399.4	0.577246
400	0.559145	400	0.541148	400	0.574692	400	0.634255	400	0.569943		399.59	0.582476	399.59	0.536917	399.59	0.567488	399.59	0.55727	399.59	0.603949	399.59	0.57968
[truncated: 40,094 more rows]

## Sheet: Sup. Fig. 13
a							b
c							d

## Sheet: Sup. Fig. 14 (H1.1)
H1.1-array condensate binding gel quantitation, raw data
rH1.1	H1.1 OD	H1.1 (µg)	Moles H1.1	Nucleosome OD	Nucleosome (µg)	Moles Nucleosome	Moles H1.1 per Moles Nucleosome
0.25	64.485	0.00275295	1.26039e-13	11310.8	0.482872	4.47523e-12	0.0281637
0.25	147.192	0.0104096	4.76587e-13	4340.88	0.306993	2.84519e-12	0.167506
0.5	1415.63	0.0358841	1.64289e-12	14735.2	0.373516	3.46172e-12	0.474589
0.5	361.678	0.0154405	7.06917e-13	10813.1	0.461626	4.27831e-12	0.165233
0.5	183.728	0.0129935	5.94886e-13	4997.3	0.353416	3.27543e-12	0.181621
0.75	1578.75	0.0869595	3.9813e-12	11057.6	0.609065	5.64477e-12	0.705307
0.75	414.678	0.0177031	8.10508e-13	8524.71	0.363931	3.37288e-12	0.240301
0.75	544.799	0.0385289	1.76398e-12	4955.64	0.35047	3.24813e-12	0.543077
0.75	925.698	0.0412448	1.88832e-12	6135.53	0.273371	2.53358e-12	0.745319
1	1239.65	0.0529221	2.42295e-12	12232.9	0.522238	4.84006e-12	0.500603
1	1661.36	0.117493	5.37924e-12	7100.76	0.502175	4.65413e-12	1.1558
1	1654.5	0.0594202	2.72046e-12	9160.08	0.328978	3.04895e-12	0.892261
1.5	1513.82	0.0646269	2.95884e-12	8976.32	0.38321	3.55156e-12	0.833108
1.5	2336.6	0.165247	7.56558e-12	7226.47	0.511066	4.73652e-12	1.59729
1.5	1906.06	0.0849252	3.88816e-12	7206.68	0.321096	2.9759e-12	1.30655
2	1678.77	0.0716688	3.28124e-12	8020.3	0.342397	3.17331e-12	1.03401
2	3624.41	0.256323	1.17353e-11	9671.37	0.683972	6.339e-12	1.85129
2	1552.92	0.0691909	3.16779e-12	4206.07	0.187403	1.73684e-12	1.82388
2.5	550.092	0.0234841	1.07518e-12	1891.57	0.0807535	7.48417e-13	1.43661
2.5	2480.84	0.175448	8.03262e-12	5589.35	0.395286	3.66348e-12	2.19262
2.5	1916.34	0.085383	3.90912e-12	5201.95	0.231775	2.14807e-12	1.81983
3	3590.15	0.153268	7.01713e-12	10176	0.434424	4.02621e-12	1.74286
3	2692.48	0.190416	8.71787e-12	5507.88	0.389525	3.61009e-12	2.41486
3	1921.63	0.0856187	3.91991e-12	3171.42	0.141304	1.30959e-12	2.99323
3	2206.11	0.0982941	4.50023e-12	4815.83	0.214571	1.98863e-12	2.26298
3	5246.41	0.188421	8.62656e-12	9347.83	0.335722	3.11144e-12	2.77253
3.5	815.627	0.0348201	1.59418e-12	1406.91	0.0600628	5.56658e-13	2.86385
3.5	3468.15	0.245273	1.12294e-11	5313.18	0.375755	3.48247e-12	3.22455
3.5	1918.8	0.0854927	3.91414e-12	2551.88	0.1137	1.05376e-12	3.71444
3.5	5028.76	0.224058	1.02581e-11	7549.1	0.336352	3.11729e-12	3.29072
4	2561.78	0.109366	5.00713e-12	3304.66	0.14108	1.30752e-12	3.82949
4	5642.57	0.39905	1.82699e-11	7748.88	0.548011	5.07893e-12	3.59719
4	3136.94	0.139767	6.39902e-12	3759.18	0.167491	1.5523e-12	4.12229
4	5637.43	0.251177	1.14997e-11	7613.61	0.339227	3.14393e-12	3.65776
4	6367.53	0.228686	1.047e-11	10718.1	0.384933	3.56753e-12	2.9348
4.5	3004.16	0.133851	6.12817e-12	3314.3	0.14767	1.36859e-12	4.47772
4.5	5020.03	0.223669	1.02403e-11	6270.66	0.279391	2.58938e-12	3.95474
4.5	6117.06	0.21969	1.00582e-11	10744	0.385862	3.57614e-12	2.81257
4.5	6255.85	0.215667	9.87396e-12	11968.3	0.412599	3.82394e-12	2.58214
5	3877.46	0.172761	7.90959e-12	3936.95	0.175412	1.62571e-12	4.86532
5	6993.33	0.31159	1.42656e-11	7331.61	0.326662	3.02748e-12	4.71205
5	6332.16	0.227416	1.04119e-11	10546.2	0.378762	3.51034e-12	2.96606
5	5472.59	0.188664	8.63769e-12	13293.3	0.45828	4.2473e-12	2.03369
5.5	5106.53	0.227523	1.04168e-11	5124.25	0.228313	2.11598e-12	4.9229
5.5	8908.6	0.396926	1.81726e-11	11885.5	0.529564	4.90796e-12	3.70267
5.5	6640.77	0.238499	1.09193e-11	10589.5	0.380317	3.52475e-12	3.09789
5.5	5646.42	0.194657	8.91205e-12	13796.7	0.475635	4.40815e-12	2.02172
6	8191.6	0.364979	1.671e-11	9968.17	0.444135	4.11621e-12	4.05955
6	6931.23	0.248931	1.13969e-11	9831.78	0.353102	3.27253e-12	3.4826
6	4942.59	0.170393	7.80116e-12	11770.9	0.405794	3.76086e-12	2.0743
rH1.1 denotes input ratios (H1.1:nucleosome).

## Sheet: Sup. Fig. 14 (H1.2)
H1.2-array condensate binding gel quantitation, raw data
rH1.2	H1.2 OD	H1.2 (µg)	Moles H1.2	Nucleosome OD	Nucleosome (µg)	Moles Nucleosome	Moles H1.2 per Moles Nucleosome
0.25	128.263	0.00639971	2.99545e-13	2213.88	0.110462	1.02e-12	0.292595
0.25	269.556	0.00992292	4.64453e-13	8568.39	0.31542	2.92e-12	0.15888
0.25	182.092	0.007246	3.39157e-13	6065.25	0.241355	2.24e-12	0.151622
0.25	94.899	0.00377632	1.76755e-13	4303.42	0.171246	1.59e-12	0.11137
0.5	1101.11	0.0405343	1.89725e-12	8470.32	0.31181	2.89e-12	0.656526
0.5	625.556	0.0158569	7.42201e-13	13191.7	0.334389	3.1e-12	0.239489
0.5	723.678	0.01393	6.52009e-13	10777.2	0.207449	1.92e-12	0.339125
0.75	1069.92	0.0589325	2.7584e-12	8641	0.475957	4.41e-12	0.625327
0.75	1333.41	0.0530603	2.48355e-12	7633.12	0.303746	2.82e-12	0.882226
0.75	1759.65	0.0647763	3.03192e-12	8995.02	0.331125	3.07e-12	0.987968
0.75	379.506	0.0151017	7.06852e-13	4485.52	0.178493	1.65e-12	0.427293
1	500.971	0.0171056	8.00645e-13	7789.49	0.265971	2.46e-12	0.324805
1	1860.53	0.0740361	3.46534e-12	7388.47	0.29401	2.72e-12	1.27175
1	1819.23	0.0669698	3.13459e-12	8397.9	0.309144	2.87e-12	1.09405
1	2239.43	0.0431065	2.01765e-12	9810.66	0.188844	1.75e-12	1.15281
1.5	2617.3	0.0893675	4.18294e-12	7565.66	0.258328	2.39e-12	1.74714
1.5	3167.77	0.116612	5.45816e-12	8600.66	0.316608	2.93e-12	1.86012
1.5	3047.04	0.139071	6.50936e-12	8162.76	0.372559	3.45e-12	1.88522
1.5	3612.33	0.0695333	3.25458e-12	10064.8	0.193736	1.8e-12	1.8126
2	2681.55	0.091561	4.28561e-12	8575.02	0.292793	2.71e-12	1.57932
2	3630.28	0.133638	6.25507e-12	8288.78	0.305127	2.83e-12	2.21191
2	4404.79	0.0847874	3.96856e-12	10674	0.205462	1.9e-12	2.08411
2	3402.58	0.155298	7.26888e-12	8972.3	0.409507	3.8e-12	1.91524
2.5	4875.99	0.222546	1.04165e-11	8442.64	0.385333	3.57e-12	2.91678
2.5	705.092	0.0351807	1.64667e-12	2027.54	0.101165	9.38e-13	1.75629
2.5	5198.98	0.191385	8.958e-12	7867.44	0.289617	2.68e-12	3.33737
2.5	6483.01	0.221361	1.03611e-11	11536.5	0.393913	3.65e-12	2.83806
2.5	4835.43	0.0930767	4.35655e-12	10568.1	0.203424	1.89e-12	2.31078
3	4638.11	0.158368	7.41257e-12	7619.23	0.260157	2.41e-12	3.07433
3	5147.15	0.189477	8.86869e-12	8462.08	0.311507	2.89e-12	3.07192
3	4747.41	0.216678	1.01418e-11	7595.93	0.346688	3.21e-12	3.15642
3.5	6215.01	0.212211	9.93274e-12	9441.42	0.322376	2.99e-12	3.32449
3.5	5665.2	0.208548	9.76131e-12	7682.3	0.282801	2.62e-12	3.7243
3.5	5297.7	0.241794	1.13174e-11	7759.52	0.354154	3.28e-12	3.44804
4	5646.74	0.207868	9.72949e-12	7581.05	0.279074	2.59e-12	3.76173
4	5052.87	0.230619	1.07944e-11	7901.1	0.360616	3.34e-12	3.22976
4	6172.67	0.118817	5.56136e-12	8954.83	0.172371	1.6e-12	3.48125
4.5	3298.3	0.150539	7.04613e-12	6263.05	0.285854	2.65e-12	2.65965
4.5	6394.13	0.12308	5.7609e-12	9201.71	0.177123	1.64e-12	3.5094
4.5	5905.77	0.212102	9.92766e-12	9931.12	0.35667	3.31e-12	3.00329
5	4092.01	0.186765	8.74172e-12	6316.47	0.288292	2.67e-12	3.27177
5	8228.28	0.158385	7.41339e-12	10130.4	0.194999	1.81e-12	4.10207
5	6446.38	0.231518	1.08364e-11	9340.42	0.335455	3.11e-12	3.48553
5.5	5196.82	0.237189	1.11019e-11	7798.71	0.355943	3.3e-12	3.36538
5.5	7725.79	0.148713	6.96067e-12	10168.5	0.195733	1.81e-12	3.83711
5.5	6204.01	0.222813	1.0429e-11	9652.25	0.346654	3.21e-12	3.24612
6	5163.53	0.23567	1.10308e-11	8132.66	0.371185	3.44e-12	3.20652
6	5945.98	0.279693	1.30913e-11	8422.32	0.396177	3.67e-12	3.56543
6	7992.08	0.153839	7.20059e-12	10092.4	0.194267	1.8e-12	3.99932
rH1.2 denotes input ratios (H1.2:nucleosome).

## Sheet: Sup. Fig. 14 (H1.3)
H1.3-array condensate binding gel quantitation, raw data
rH1.3	H1.3 OD	H1.3 (µg)	Moles H1.3	Nucleosome OD	Nucleosome (µg)	Moles Nucleosome	Moles H1.3 per Moles Nucleosome
0.25	371.042	0.0101068	4.52207e-13	8958.17	0.244012	2.26148e-12	0.19996
0.25	247.385	0.00613448	2.74473e-13	10884.2	0.269899	2.5014e-12	0.109728
0.25	222.314	0.00262386	1.17398e-13	12646.9	0.149265	1.38337e-12	0.0848638
0.5	513.627	0.0139907	6.25983e-13	10873	0.29617	2.74488e-12	0.228054
0.5	205.385	0.00509299	2.27874e-13	7157.15	0.177478	1.64485e-12	0.138538
0.5	1480.58	0.0375305	1.67922e-12	12147.2	0.307915	2.85373e-12	0.588428
0.75	953.284	0.0259666	1.16181e-12	8982.34	0.24467	2.26759e-12	0.512357
0.75	1047.38	0.0123617	5.53098e-13	12786	0.150907	1.39859e-12	0.395467
0.75	2232.87	0.122989	5.50288e-12	10474.8	0.576962	5.34724e-12	1.0291
1	2099.96	0.057201	2.55933e-12	7638.97	0.208078	1.92846e-12	1.32714
1	823.749	0.0197627	8.84237e-13	7696.51	0.184648	1.71131e-12	0.516703
1	1781.34	0.0210242	9.40678e-13	11140.1	0.13148	1.21855e-12	0.771965
1.5	2865.72	0.0780595	3.49259e-12	8379.27	0.228243	2.11534e-12	1.65108
1.5	2234.7	0.053613	2.39879e-12	9075.27	0.217726	2.01787e-12	1.18877
1.5	2539.01	0.0629606	2.81703e-12	11261.5	0.279254	2.5881e-12	1.08845
2	3879.72	0.10568	4.72841e-12	11230.5	0.305907	2.83512e-12	1.66779
2	2890.2	0.0915201	4.09486e-12	5918.15	0.187402	1.73683e-12	2.35767
2	1704.18	0.0408854	1.82932e-12	4289.76	0.102916	9.53822e-13	1.91789
2	2250.01	0.0557942	2.49638e-12	10876.3	0.269702	2.49958e-12	0.998721
2.5	3831.3	0.104361	4.6694e-12	8960.27	0.244069	2.26202e-12	2.06427
2.5	2997.84	0.0949285	4.24736e-12	5440.44	0.172275	1.59663e-12	2.6602
2.5	3966.13	0.0951522	4.25737e-12	8896.63	0.213441	1.97815e-12	2.1522
2.5	3524.38	0.0873949	3.91029e-12	8384.39	0.20791	1.92689e-12	2.02932
3	5143.38	0.140101	6.26849e-12	9462.15	0.25774	2.38871e-12	2.62421
3	2601.36	0.0823735	3.68562e-12	5142.47	0.162839	1.50918e-12	2.44213
3	4321.08	0.103668	4.63838e-12	7359.02	0.176552	1.63627e-12	2.83473
3	2967.91	0.0735962	3.29289e-12	8949.22	0.221916	2.0567e-12	1.60105
3.5	5281.33	0.143858	6.43661e-12	8286.44	0.225715	2.09191e-12	3.07691
3.5	3281.06	0.103897	4.64863e-12	5190.44	0.164358	1.52326e-12	3.05176
3.5	4806.89	0.115323	5.15986e-12	8925.15	0.214125	1.98449e-12	2.60009
3.5	3836.26	0.0951287	4.25632e-12	9399.68	0.233087	2.16023e-12	1.97031
4	5122.55	0.139533	6.2431e-12	8541.44	0.232661	2.15628e-12	2.89531
4	6355.33	0.152472	6.822e-12	7991.27	0.19172	1.77685e-12	3.83939
4	6503.35	0.161265	7.21545e-12	11135.7	0.276135	2.5592e-12	2.81942
4.5	2046.53	0.0648045	2.89953e-12	2865.32	0.090732	8.40898e-13	3.44814
4.5	4935.31	0.118404	5.29771e-12	9924.97	0.238112	2.2068e-12	2.40063
4.5	7155.67	0.0844546	3.77873e-12	13765.9	0.162472	1.50578e-12	2.50949
5	6501.03	0.155967	6.97841e-12	11530	0.276619	2.56368e-12	2.72202
5	6586.55	0.0777376	3.47819e-12	12942.3	0.152751	1.41569e-12	2.45689
5	6185.79	0.0730076	3.26656e-12	13487.7	0.159189	1.47535e-12	2.21409
5.5	1519.46	0.0481145	2.15277e-12	2687.42	0.0850987	7.88689e-13	2.72956
5.5	7599.5	0.0896929	4.0131e-12	13838.7	0.163331	1.51374e-12	2.65111
5.5	6229.96	0.073529	3.28989e-12	12717.2	0.150094	1.39106e-12	2.36502
6	1841.94	0.0583262	2.60967e-12	3874.18	0.122678	1.13697e-12	2.29528
6	4748.5	0.056044	2.50756e-12	13675.9	0.161409	1.49593e-12	1.67625
6	5420.91	0.0639802	2.86265e-12	12166.5	0.143595	1.33082e-12	2.15103
rH1.3 denotes input ratios (H1.3:nucleosome).

[truncated: 7 more sheets: Sup. Fig. 14 (H1.4), Sup. Fig. 14 (H1.5), Sup. Figs. 15,16 (H1.1), Sup. Figs. 15,16 (H1.2), Sup. Figs. 15,16 (H1.3), Sup. Figs. 15,16 (H1.4), Sup. Figs. 15,16 (H1.5)]
